# Supplementary material for: In silico analysis reveals the co-existence of CRISPR-Cas type I-F1 and type I-F2 systems and its association with restricted phage invasion in Acinetobacter baumannii
Source: Front Microbiol. 2022 Aug 17;13:909886. doi: 10.3389/fmicb.2022.909886 (PMC9428484; doi:10.3389/fmicb.2022.909886)
Supplement: Supplementary file 2 [file Table_1.xlsx]

## Sheet: Sheet1
Supplemental Table 1: Characteristics of the 4,977 A. bauamnnii Strains
																				Resistance								Adherence	Biofilm Formation				Enzyme	Immune Evasion		Iron Uptake	Regulation		Serum Resistance
Sample IDa	Biosample ID	Strain	Assembly Level	Place/Country	Year	Sample Typeb	MLSTc	Size (Mb)	GC (%)	CRISPR Array/sd	Cas Typee	No. of Spacersf	ACRg	Phages	Phage Size	AminoGlycosides	Beta-lactum	Colistin	Fosphomycin	Macrolide	Phenicol	Quinilone	Rifamycin	Sulphonamide	Tetracycline	Trimethoprim		ompA	bap	PNAG	adeFGH eflux pump	csu Fimbriae	Phospholipases	LPS	Capsule	Acinetobactin	BfmRS	Quorom Sensing	pbpG
1	SAMN02714232	AC29	Complete Genome	Kuala Terengganu, Malaysia	2011	Clinical	2	3.93513	38.8557	0	0	0	0	3	76335	0	1	0	0	0	0	0	0	1	0	0		1	1	1	1	1	1	1	1	1	1	1	1
2	SAMN02940901	AB31	Complete Genome	Toronto, Canada	2010	Clinical	638	3.80332	39.1625	0	0	0	0	4	92161	1	1	0	0	0	0	1	0	1	0	0		1	0	1	1	1	1	1	1	1	1	1	1
3	SAMN02940899	AB30	Complete Genome	Winnipeg, Canada	2010	Clinical	79	4.33579	39.041	0	0	0	0	13	355617	1	1	0	0	0	1	0	0	1	1	0		1	1	1	1	1	1	1	1	1	1	1	1
4	SAMN03075316	AbH12O-A2	Complete Genome	Margarita Poza, Spain	Not applicable	Clinical	79	3.87577	39.0841	3	I-F2	153	0	4	134778	0	1	0	0	0	0	0	0	0	0	0		1	1	1	1	1	1	1	1	1	1	1	1
5	SAMN03263969	6200	Complete Genome	Bogotá, Colombia	2012	Clinical	464	4.07398	39.1519	0	0	0	0	7	123637	1	1	0	0	0	1	0	1	1	1	1		1	1	1	1	1	1	1	1	1	1	1	1
6	SAMD00020223	IOMTU433	Complete Genome	Kathmandu, Nepal	2013	Clinical	622	4.19032	39.1665	0	0	0	0	5	123140	0	1	0	0	0	0	0	0	1	0	0		1	1	1	1	1	1	1	1	1	1	1	1
7	SAMN03248539	A1	Complete Genome	Nottingham, United Kingdom	1982	Clinical	1	3.91774	39.2825	1	I-F1	50	0	3	73067	1	1	0	0	0	0	0	0	1	0	0		1	1	1	1	1	1	1	1	1	1	1	1
8	SAMN03277095	ORAB01	Complete Genome	Lincoln County, USA	2012	Clinical	2	4.12162	39.1036	0	0	0	0	5	64071	1	1	0	0	0	0	0	0	1	0	0		1	1	1	1	1	1	1	1	1	1	1	1
9	SAMN02894434	AB5075-UW	Complete Genome	Walter Reed Army Medical Center, USA	2008	Clinical	1	4.06698	39.0206	1	I-F1	52	0	5	138010	1	1	0	0	0	0	0	0	1	1	0		1	1	1	1	1	1	1	1	1	1	1	1
10	SAMN03290686	XH386	Complete Genome	Hangzhou, China	2014	Clinical	2	4.1995	39.133	0	0	0	0	9	180731	0	1	0	0	0	0	0	0	0	0	0		1	1	1	1	1	1	1	1	1	1	1	1
11	SAMN03770534	B8342	Complete Genome	Vellore, India	2014	Clinical	1545	3.94783	39.0575	1	0	7	0	5	130232	1	1	0	0	0	0	0	0	1	0	0		1	1	1	1	1	1	1	1	1	1	0	1
12	SAMN03817045	Ab04-mff	Complete Genome	Edmonton, Canada	2012	Clinical	10	4.19228	38.9249	0	0	0	0	4	80261	1	1	0	0	0	0	0	0	1	0	0		1	1	1	1	0	1	1	1	1	1	0	1
13	SAMN03817043	ATCC 17978-mff	Complete Genome	Edmonton, Canada	2014	Clinical	437	4.0067	38.9542	0	0	0	0	4	95283	1	1	0	0	0	1	0	0	1	1	0		1	1	1	1	1	1	1	1	1	1	1	1
14	SAMN03771402	B8300	Complete Genome	Vellore, India	2015	Clinical	1549	3.85006	39.2526	1	I-F2	62	0	4	84960	1	1	0	0	1	0	0	0	1	0	0		1	0	1	1	1	1	1	1	1	1	0	1
15	SAMEA3751109	R2090	Complete Genome	Paris, France	2013	Clinical	267	3.81916	39.0373	0	0	0	0	3	63251	0	1	0	0	0	0	0	0	0	0	0		1	0	1	1	1	1	1	1	1	1	1	1
16	SAMN04029125	D36	Complete Genome	Sydney, Australia	2008	Clinical	81	4.13116	38.9795	1	I-F1	81	0	4	119505	1	1	0	0	1	1	0	0	1	0	1		1	1	1	1	1	1	1	1	1	1	1	1
17	SAMEA3449716	CIP70.10	Complete Genome	USA	1950	Clinical	126	3.93626	38.9218	1	I-F1	59	0	1	46519	0	1	0	0	0	0	0	0	0	0	0		1	0	1	1	1	1	1	1	1	1	1	1
18	SAMN03941550	KBN10P02143	Complete Genome	Daegu, South Korea	2012	Clinical	2	4.1394	39.0755	0	0	0	0	7	209022	1	1	0	0	0	0	0	0	1	1	0		1	1	1	1	1	1	1	1	1	1	1	1
19	SAMEA3715145	R2091	Complete Genome	France	2014	Clinical	126	3.94749	38.9684	1	I-F1	59	0	1	46519	0	1	0	0	0	0	0	0	0	0	0		1	0	1	1	1	1	1	1	1	1	1	1
20	SAMN04448797	YU-R612	Complete Genome	Seol, South Korea	2014	Clinical	2	4.15525	38.9811	0	0	0	0	6	158800	1	1	0	0	1	1	1	0	1	1	0		1	1	1	1	1	1	1	1	1	1	1	1
21	SAMN03890258	XH860	Complete Genome	Guangdong, China	2009	Clinical	2	3.84662	39.0162	0	0	0	0	2	59158	1	1	0	0	0	0	0	0	1	0	0		1	1	1	1	1	1	1	1	1	1	1	1
22	SAMN03890257	XH859	Complete Genome	Hubei, China	2009	Clinical	2	3.97707	39.0826	0	0	0	0	4	99345	1	1	0	0	1	1	1	0	1	1	0		1	1	1	1	1	1	1	1	1	1	1	1
23	SAMN03890255	XH857	Complete Genome	Guangdong, China	2010	Clinical	215	3.87964	39.0379	0	0	0	0	4	74646	1	1	0	0	0	0	1	0	1	0	0		1	0	1	1	1	1	1	1	1	1	1	1
24	SAMN03890253	XH856	Complete Genome	Guangdong, China	2010	Clinical	2	3.9084	39.0844	0	0	0	0	4	89844	1	1	0	0	0	1	0	0	1	0	0		1	1	1	1	1	1	1	1	1	1	0	1
25	SAMN03890256	XH858	Complete Genome	Zhejiang, China	2010	Clinical	23	4.17261	38.8912	0	0	0	0	3	75637	1	1	0	0	0	0	0	0	0	0	1		1	1	1	1	1	1	1	1	1	1	1	1
26	SAMN04273153	ATCC 17978	Complete Genome	Winnipeg, Canada	not collected	Clinical	437	4.00479	38.956	0	0	0	0	4	95283	1	1	0	0	0	1	1	0	1	1	0		1	1	1	1	1	1	1	1	1	1	1	1
27	SAMN04485290	3207	Complete Genome	Monterrey NL, Mexico	2008	Clinical	422	4.09204	38.9871	2	I-F2	99	3	8	206965	1	1	0	0	0	0	0	0	1	1	0		1	1	1	1	1	1	1	1	1	1	1	1
28	SAMN05238697	ABUH773	Complete Genome	Ohio, USA	2015	Clinical	2	3.88571	39.0648	0	0	0	0	3	47391	1	1	0	0	0	0	0	0	1	1	0		1	1	1	1	1	1	1	1	1	1	1	1
29	SAMN05238672	ABUH793	Complete Genome	Ohio, USA	2015	Clinical	2	4.10787	39.1147	0	0	0	0	5	75126	0	1	0	0	0	0	0	0	0	0	0		1	1	1	1	1	1	1	1	1	1	1	1
30	SAMN05238628	ABUH763	Complete Genome	Ohio, USA	2015	Clinical	2	4.01447	39.0209	0	0	0	0	4	75141	1	1	0	0	0	0	0	0	1	0	0		1	1	1	1	1	1	1	1	1	1	1	1
31	SAMN05238571	ABUH796	Complete Genome	Ohio, USA	2015	Clinical	2	3.94375	39.1117	0	0	0	0	4	75134	1	1	0	0	0	0	0	0	1	1	0		1	1	1	1	1	1	1	1	1	1	1	1
32	SAMN04018777	CA-17	Complete Genome	Queensland, Australia	2010	Clinical	1546	3.71928	39.0455	0	0	0	0	0	0	1	1	0	0	0	0	0	0	0	1	0		1	1	1	1	1	1	1	1	1	1	1	1
33	SAMN05601665	KAB01	Complete Genome	Daejeon, South Korea	2015	Clinical	2	4.03409	38.9252	0	0	0	0	4	87961	0	1	0	0	0	0	0	0	0	0	0		1	1	1	1	1	1	1	1	1	1	1	1
34	SAMN05601667	KAB02	Complete Genome	Daejeon, South Korea	2015	Clinical	2	4.0862	38.957	0	0	0	0	8	176274	1	1	0	0	1	1	1	0	1	1	0		1	1	1	1	1	1	1	1	1	1	1	1
35	SAMN05601668	KAB03	Complete Genome	Daejeon, South Korea	2015	Clinical	2	4.05696	38.9287	0	0	0	0	3	63105	1	1	0	0	0	0	0	0	1	1	0		1	1	1	1	1	1	1	1	1	1	1	1
36	SAMN05601669	KAB04	Complete Genome	Busan, South Korea	2015	Clinical	2	4.12812	38.941	0	0	0	0	7	152013	1	1	0	0	0	1	1	0	1	0	1		1	1	1	1	1	1	1	1	1	1	1	1
37	SAMN05601670	KAB05	Complete Genome	Daegu, South Korea	2015	Clinical	2	4.0386	38.962	0	0	0	0	4	102438	1	1	0	0	0	0	0	0	1	1	0		1	1	1	1	1	1	1	1	1	1	1	1
38	SAMN05601671	KAB06	Complete Genome	Daegu, South Korea	2015	Clinical	2	4.03871	38.9636	0	0	0	0	5	115763	1	1	0	0	0	0	0	0	1	0	0		1	1	1	1	1	1	1	1	1	1	1	1
39	SAMN05601672	KAB07	Complete Genome	Jeonju, South Korea	2015	Clinical	2	4.05443	38.966	0	0	0	0	4	99610	1	1	0	0	0	0	0	0	1	0	0		1	1	1	1	1	1	1	1	1	1	1	1
40	SAMN05601673	KAB08	Complete Genome	Gyeonggi, South Korea	2015	Clinical	2	4.07517	38.9248	0	0	0	0	5	103651	1	1	0	0	1	1	1	0	0	1	0		1	1	1	1	1	1	1	1	1	1	1	1
41	SAMN06046790	HRAB-85	Complete Genome	Beijing, China	2014	Clinical	2	4.09858	38.9728	0	0	0	0	6	160586	1	1	0	0	1	1	1	0	1	1	0		1	1	1	1	1	1	1	1	1	1	1	1
42	SAMD00059694	OCU_Ac16a	Complete Genome	Osaka, Japan	2015	Clinical	412	4.11927	38.8104	0	0	0	0	3	56209	1	1	0	0	0	0	0	0	1	1	0		1	1	1	1	1	1	1	1	1	1	1	1
43	SAMN06077192	AF-673	Complete Genome	Arizona, USA	2008	Clinical	2	4.0931	39.0859	0	0	0	0	3	52965	1	1	0	0	0	0	0	0	1	1	0		1	1	1	1	1	1	1	1	1	1	1	1
44	SAMN06077191	AF-401	Complete Genome	Maxico City, Mexico	2009	Clinical	79	4.26763	39.0594	2	I-F2	101	0	9	285158	1	1	0	0	0	0	0	0	1	1	0		1	1	1	1	1	1	1	1	1	1	1	1
45	SAMN06109232	XDR-BJ83	Complete Genome	Beijing, China	2007	Clinical	2	4.08062	38.9102	0	0	0	0	5	105540	1	1	0	0	0	0	0	0	1	0	0		1	1	1	1	1	1	1	1	1	1	1	1
46	SAMN05362953	LAC4	Complete Genome	Los Angeles, California , USA	1997	Clinical	10	3.98869	39.0087	0	0	0	0	6	151082	1	1	0	0	0	0	0	0	1	1	0		1	0	1	1	0	1	1	1	1	1	0	1
47	SAMN04096368	CMC-CR-MDR-Ab4	Complete Genome	Virginia , USA	Not available	Clinical	2	4.15601	39.0073	0	0	0	0	5	46830	1	1	0	0	0	0	0	0	1	1	0		1	1	1	1	1	1	1	1	1	1	1	1
48	SAMN04096369	CMC-MDR-Ab59	Complete Genome	Virginia , USA	Not available	Clinical	2	4.07636	39.0806	0	0	0	0	5	84597	1	1	0	0	0	1	0	0	1	1	0		1	1	1	1	1	1	1	1	1	1	1	1
49	SAMN04096370	CMC-CR-MDR-Ab66	Complete Genome	Virginia , USA	Not available	Clinical	2	4.17416	39.0111	0	0	0	0	5	82936	1	1	0	0	1	0	0	0	0	0	0		1	1	1	1	1	1	1	1	1	1	1	1
50	SAMN04273154	AB042	Complete Genome	Manitoba, Canada	not collected	ND	437	4.00472	38.956	0	0	0	0	4	95283	1	1	0	0	0	0	0	0	1	0	0		1	1	1	1	1	1	1	1	1	1	1	1
51	SAMN06650260	JBA13	Complete Genome	Jeonbuk, South Korea	2013	Clinical	2	4.06587	38.9686	0	0	0	0	4	98827	1	1	0	0	0	0	0	0	1	0	0		1	1	1	1	1	1	1	1	1	1	1	1
52	SAMN06650245	CBA7	Complete Genome	Chungbuk, South Korea	2013	Clinical	2	4.10845	39.1856	0	0	0	0	9	179714	1	1	0	0	0	0	0	0	0	0	0		1	1	1	1	0	1	1	1	1	1	1	1
53	SAMN06650243	15A34	Complete Genome	Seoul, South Korea	2014	Clinical	2	3.93873	38.9535	0	0	0	0	3	79827	1	1	0	0	0	1	1	0	1	0	1		1	1	1	1	0	1	1	1	1	1	0	1
54	SAMN06650264	15A5	Complete Genome	Seoul, South Korea	2013	Clinical	2	4.04931	38.9341	0	0	0	0	4	108009	1	1	0	0	0	0	0	0	0	1	0		1	1	1	1	1	1	1	1	1	1	1	1
55	SAMN06650241	USA2	Complete Genome	Seoul, South Korea	2013	Clinical	2	3.9876	38.8926	0	0	0	0	2	47868	0	1	0	0	0	0	0	0	0	0	0		1	1	1	1	1	1	1	1	1	1	1	1
56	SAMN06650242	SSA6	Complete Genome	Seoul, South Korea	2013	Clinical	2	3.88441	39.0436	0	0	0	0	2	48143	0	1	0	0	0	0	0	0	0	0	0		1	1	1	1	0	1	1	1	1	1	1	1
57	SAMN06650239	HWBA8	Complete Genome	Busan, South Korea	2013	Clinical	25	4.27355	39.0994	1	I-F1	51	0	4	148033	1	1	0	0	1	1	1	0	1	1	0		1	0	1	1	1	1	1	1	1	1	1	1
58	SAMN06650238	WKA02	Complete Genome	Jeonju, South Korea	2013	Clinical	10	3.87094	38.9468	0	0	0	0	4	111473	1	1	0	0	1	1	1	0	1	1	0		1	0	1	1	0	1	1	1	1	1	0	1
59	SAMN06650240	USA15	Complete Genome	Seoul, South Korea	2013	Clinical	1	4.02848	39.0311	1	I-F1	50	0	4	112045	1	1	0	0	0	0	0	0	0	1	0		1	1	1	1	1	1	1	1	1	1	1	1
60	SAMN06650262	SAA14	Complete Genome	Seoul, South Korea	2013	Clinical	187	3.97256	39.0567	0	0	0	0	5	137912	1	1	0	0	1	1	0	0	0	0	0		1	1	1	1	1	1	1	1	1	1	1	1
61	SAMN06650263	SSA12	Complete Genome	Seoul, South Korea	2013	Clinical	2	4.06472	38.9583	0	0	0	0	4	128270	1	1	0	0	0	1	1	0	0	1	0		1	1	1	1	1	1	1	1	1	1	1	1
62	SAMN06650261	SSMA17	Complete Genome	Seoul, South Korea	2013	Clinical	2	4.02318	38.9669	0	0	0	0	6	128793	0	1	0	0	0	0	0	0	0	0	0		1	1	1	1	1	1	1	1	1	1	1	1
63	SAMN04621185	ab736	Complete Genome	Atlantic, USA	2015	Clinical	52	3.99043	39.1608	1	I-F2	45	0	3	107882	0	1	0	0	0	0	0	0	0	0	0		1	1	1	1	1	1	1	1	1	1	1	1
64	SAMN07125723	A85	Complete Genome	Sydney, Australia	2003	Clinical	1	4.14461	39.1279	1	I-F1	52	0	7	160075	1	1	0	0	1	1	1	0	1	1	0		1	1	1	1	1	1	1	1	1	1	1	1
65	SAMN06099024	A1296	Complete Genome	Hainan, China	2010	Clinical	138	3.8107	39.1542	2	I-F2	189	0	4	46988	0	1	0	0	0	0	0	0	0	0	0		1	0	1	1	1	1	1	1	1	1	0	1
66	SAMN07736509	A388	Complete Genome	Sydney, Greece	2002	Clinical	1	4.03205	39.2473	1	I-F1	53	0	8	183299	1	1	0	0	0	0	0	0	1	1	0		1	1	1	1	0	1	1	1	1	1	1	1
67	SAMN07945345	AbPK1	Complete Genome	Sargodha district of the Punjab province, Pakistan	2012	Clinical Other	2	4.14734	38.9863	0	0	0	0	8	188448	1	1	0	0	1	1	0	0	1	0	1		1	1	1	1	1	1	1	1	1	1	1	1
68	SAMN07445112	AYP-A2	Complete Genome	Melbourne, Australia	2013	Clinical	2	4.1027	39.2773	0	0	0	0	7	167879	0	1	0	0	0	0	0	0	0	0	0		1	1	1	1	1	1	1	1	1	1	1	1
69	SAMN07943355	Ab4977	Complete Genome	Beijing, China	2011	Clinical	2	3.96691	39.0898	0	0	0	0	6	147927	1	1	0	0	0	1	0	0	1	1	0		1	1	1	1	1	1	1	1	1	1	1	1
70	SAMN07943353	Ab4568	Complete Genome	Beijing, China	2011	Clinical	2	4.00045	39.0845	0	0	0	0	5	143558	1	1	0	0	0	0	0	0	0	1	0		1	1	1	1	1	1	1	1	1	1	1	1
71	SAMN07943354	Ab4653	Complete Genome	Beijing, China	2011	Clinical	2	3.91393	39.1779	0	0	0	0	2	47850	1	1	0	0	0	0	0	0	1	0	0		1	1	1	1	1	1	1	1	1	1	1	1
72	SAMN08054861	SMC_Paed_Ab_BL01	Complete Genome	Seoul, South Korea	2012	Clinical	2	4.05809	39.015	0	0	0	0	4	108016	0	1	0	0	0	0	0	0	0	0	0		1	1	1	1	1	1	1	1	1	1	1	1
73	SAMN06040401	ABNIH28	Complete Genome	Bethesda, Maryland, USA	2016	Environmental	1543	4.07884	39.0445	0	0	0	0	7	151111	1	1	0	0	0	0	0	0	1	1	0		1	0	1	1	1	1	1	1	1	1	0	1
74	SAMN04014897	AR_0056	Complete Genome	Atlanta, USA	missing	Clinical	2	4.18839	39.111	0	0	0	0	6	115653	1	1	0	0	0	0	0	0	1	1	0		1	1	1	1	1	1	1	1	1	1	1	1
75	SAMN04014904	AR_0063	Complete Genome	Atlanta, USA	missing	Clinical	79	4.10175	38.9051	2	I-F2	129	0	6	187796	1	1	0	0	1	1	1	0	1	1	0		1	1	1	1	1	1	1	1	1	1	1	1
76	SAMN04014919	AR_0078	Complete Genome	Atlanta, USA	missing	ND	229	3.87193	39.1293	0	0	0	0	2	45862	1	1	0	0	0	0	0	0	1	0	0		1	1	1	1	1	1	1	1	1	1	1	1
77	SAMN08364585	WCHAB005133	Complete Genome	Sichuan, China	Missing	Clinical	2	3.94168	39.1971	0	0	0	0	3	81848	1	1	0	0	0	0	0	0	1	0	0		1	1	1	1	1	1	1	1	1	1	1	1
78	SAMN04014924	AR_0083	Complete Genome	Atlanta, USA	missing	Clinical	1	4.15817	39.328	1	I-F1	53	0	4	115816	1	1	0	0	0	0	0	0	1	0	0		1	1	1	1	1	1	1	1	1	1	1	1
79	SAMN08364584	WCHAB005078	Complete Genome	Sichuan, China	Missing	Clinical	20	4.14005	39.1927	1	I-F1	52	0	5	129910	1	1	0	0	1	1	1	0	1	1	0		1	1	1	1	1	1	1	1	1	1	1	1
80	SAMN04014929	AR_0088	Complete Genome	Atlanta, USA	missing	Clinical	25	4.2283	39.0325	1	I-F1	51	0	4	132705	1	1	0	0	1	1	1	0	1	1	0		1	0	1	1	1	1	1	1	1	1	1	1
81	SAMN04014943	AR_0102	Complete Genome	Atlanta, USA	missing	Clinical	2	4.06032	39.1154	0	0	0	0	6	120870	1	1	0	0	1	1	1	0	1	1	0		1	1	1	1	1	1	1	1	1	1	1	1
82	SAMN04014942	AR_0101	Complete Genome	Atlanta, USA	missing	Clinical	79	4.24992	39.103	2	I-F2	113	0	9	295627	1	1	0	0	0	0	0	0	1	1	0		1	1	1	1	1	1	1	1	1	1	1	1
83	SAMN09241862	DA33098	Complete Genome	Stockholm, Spain	unknown	ND	2	4.173	39.0731	0	0	0	0	6	182155	0	1	0	0	0	0	0	0	0	0	0		1	1	1	1	1	1	1	1	1	1	1	1
84	SAMN07135563	XH731	Complete Genome	Zhejiang, China	2017	Clinical	2	3.97913	38.9264	0	0	0	0	3	64738	1	1	0	0	0	0	0	0	1	1	0		1	1	1	1	1	1	1	1	1	1	1	1
85	SAMN07135565	XH386	Complete Genome	Zhejiang, China	2017	Clinical	2	4.22104	39.1175	0	0	0	0	8	148411	0	1	0	0	0	0	0	0	0	0	0		1	1	1	1	1	1	1	1	1	1	1	1
86	SAMN06219545	XH731	Complete Genome	Zhejiang, China	2014	Clinical	2	3.97433	38.929	0	0	0	0	4	84092	0	1	0	0	0	0	0	0	0	0	0		1	1	1	1	1	1	1	1	1	1	1	1
87	SAMN09389171	Aba	Complete Genome	Beijing, China	2016	ND	2	3.92047	39.0327	0	0	0	0	3	64738	1	1	0	0	1	0	0	0	1	0	0		1	1	1	1	1	1	1	1	1	1	1	1
88	SAMN09460321	DA33382	Complete Genome	Germany	Unknown	Clinical	1	4.03682	39.0284	1	I-F1	56	0	7	181650	0	1	0	0	0	0	0	0	1	0	0		1	1	1	1	1	1	1	1	1	1	1	1
89	SAMN07559626	810CP	Complete Genome	Mexico City, Mexico	2015	Clinical	156	4.11106	39.0315	0	0	0	0	9	240553	1	1	0	0	0	0	0	0	1	1	0		1	1	1	1	1	1	1	1	1	1	1	1
90	SAMN07289440	7804	Complete Genome	Monterrey, Mexico	2006	Clinical	25	4.34202	38.9204	1	I-F1	51	0	5	159918	1	1	0	0	0	1	0	0	1	0	1		1	0	1	1	1	1	1	1	1	1	1	1
91	SAMN04014911	AR_0070	Complete Genome	Atlanta, USA	missing	Clinical	32	4.3173	39.1625	0	0	0	0	8	208811	1	1	0	0	0	0	0	0	0	0	0		1	1	1	1	1	1	1	1	1	1	1	1
92	SAMN07284119	7847	Complete Genome	Monterrey, Mexico	2008	Clinical	1544	4.08059	38.9065	0	0	0	0	2	47719	1	1	0	0	0	0	0	0	0	1	0		1	1	1	1	1	1	1	1	1	1	1	1
93	SAMN07520236	9201	Complete Genome	Guadalajara, Mexico	2013	Clinical	422	4.12815	39.1209	0	0	0	3	10	309834	1	1	0	0	0	0	0	0	0	0	0		1	1	1	1	1	1	1	1	1	1	1	1
94	SAMN07520237	10324	Complete Genome	Acapulco, Mexico	2012	Clinical	10	3.86244	39.0338	0	0	0	0	7	106390	1	1	0	0	0	0	0	0	1	0	0		1	0	1	1	0	1	1	1	1	1	0	1
95	SAMN07520233	10042	Complete Genome	Torreon, Mexico	2011	Clinical	2	4.15188	38.9239	0	0	0	0	3	65896	1	1	0	0	0	0	0	0	1	1	0		1	1	1	1	1	1	1	1	1	1	1	1
96	SAMN07520232	9102	Complete Genome	Baja California, Mexico	2010	Clinical	1	4.06683	38.9604	1	I-F1	56	0	3	55352	1	1	0	0	1	1	1	0	0	1	0		1	1	1	1	1	1	1	1	1	1	1	1
97	SAMN07520231	5845	Complete Genome	San Luis Potosi, Mexico	2009	Clinical	2	3.98995	39.0487	0	0	0	0	3	97365	0	1	0	0	0	0	0	0	1	0	0		1	1	1	1	1	1	1	1	1	1	1	1
98	SAMN04014893	AR_0052	Complete Genome	Atlanta, USA	missing	Clinical	32	4.28892	39.1778	0	0	0	0	9	208811	1	1	0	0	1	1	0	0	1	0	0		1	1	1	1	1	1	1	1	1	1	1	1
99	SAMN07580891	XH906	Complete Genome	Zhejiang, China	2016	Clinical	922	3.89137	39.0304	0	0	0	0	5	77820	1	1	0	0	0	0	0	0	1	0	0		1	1	1	1	1	1	1	1	1	1	1	1
100	SAMN10163233	FDAARGOS_540	Complete Genome	University of North Carolina, USA	Unknown	Clinical	1542	3.91027	39.064	1	0	3	0	7	199103	1	1	0	0	1	1	1	0	1	1	0		1	0	1	1	1	1	1	1	1	1	0	1
101	SAMN10163228	FDAARGOS_533	Complete Genome	US Food and Drug Administration, USA	2016	Clinical	57	3.8854	39.1303	1	I-F2	107	0	3	43412	1	1	0	0	1	1	1	0	1	1	0		1	1	1	1	1	1	1	1	1	1	0	1
102	SAMN10411605	MRSN15313	Complete Genome	Salvador, Brazil	2008	Clinical	79	4.25082	39.0377	0	0	0	0	11	264436	0	1	0	0	0	0	0	0	0	0	0		1	1	1	1	1	1	1	1	1	1	0	1
103	SAMN07258640	09A16CRGN0014	Complete Genome	Winnipeg, Manitoba, Canada	2016	Clinical	2	3.94327	39.0183	0	0	0	0	4	132963	1	1	0	0	0	0	0	0	1	1	0		1	1	1	1	1	1	1	1	1	1	1	1
104	SAMN07258642	09A16CRGN003B	Complete Genome	Winnipeg, Manitoba, Canada	2016	Clinical	2	3.94311	39.0166	0	0	0	0	4	132963	0	1	0	0	0	0	0	0	1	0	0		1	1	1	1	1	1	1	1	1	1	1	1
105	SAMN10261613	TG31986	Complete Genome	Arizona, USA	2012	Clinical	78	4.10492	39.176	0	0	2	0	6	112816	1	1	0	0	1	1	1	0	1	1	0		1	1	1	1	1	1	1	1	1	1	1	1
106	SAMN10261589	TG22653	Complete Genome	Arizona, USA	2011	Clinical	2	4.01886	39.102	0	0	0	0	3	62457	1	1	0	0	0	1	1	0	1	0	1		1	1	1	1	1	1	1	1	1	1	1	1
107	SAMN10261584	TG22627	Complete Genome	Arizona, USA	2011	Clinical	2	3.92103	39.0794	0	0	0	0	4	99088	0	1	0	0	0	0	0	0	0	0	0		1	1	1	1	1	1	1	1	1	1	1	1
108	SAMN10261535	TG31302	Complete Genome	Arizona, USA	2012	Clinical	78	4.09936	39.1697	0	0	0	0	6	102099	1	1	0	0	0	1	1	0	1	0	1		1	1	1	1	1	1	1	1	1	1	1	1
109	SAMN10261544	TG22182	Complete Genome	Arizona, USA	2011	Clinical	2	4.05232	38.9848	0	0	0	0	3	84144	1	1	0	0	0	1	0	0	1	1	0		1	1	1	1	1	1	1	1	1	1	1	1
110	SAMN10261537	TG29392	Complete Genome	Arizona, USA	2012	Clinical	78	4.11345	39.1674	0	0	0	0	5	92160	1	1	0	0	0	1	0	0	1	1	0		1	1	1	1	1	1	1	1	1	1	1	1
111	SAMN10441121	A52	Complete Genome	Hangzhou, China	2015	Clinical	77	4.02332	38.9575	0	0	0	0	5	83253	1	1	0	0	0	0	0	0	1	1	0		1	1	1	1	1	1	1	1	1	1	1	1
112	SAMN07258672	11A1314CRGN088	Complete Genome	Winnipeg, Manitoba, Canada	2013	Clinical	2	3.93751	39.0477	0	0	0	0	1	41068	0	1	0	0	0	0	0	0	0	0	0		1	1	1	1	0	1	1	1	1	1	1	1
113	SAMN07258689	11A14CRGN003	Complete Genome	Winnipeg, Manitoba, Canada	2014	Clinical	2	3.94065	39.0446	0	0	0	0	3	85286	1	1	0	0	0	0	0	0	1	1	0		1	1	1	1	0	1	1	1	1	1	1	1
114	SAMN07258647	11A1213CRGN055	Complete Genome	Winnipeg, Manitoba, Canada	2012	Clinical	2	3.9341	39.0487	0	0	0	0	3	85286	1	1	0	0	0	0	0	0	1	0	0		1	1	1	1	0	1	1	1	1	1	1	1
115	SAMN07258645	11A1213CRGN008	Complete Genome	Winnipeg, Manitoba, Canada	2012	Clinical	2	3.94492	39.0309	0	0	0	0	3	85028	0	1	0	0	0	0	0	0	0	0	0		1	1	1	1	1	1	1	1	1	1	1	1
116	SAMN09769497	MDR-UNC	Complete Genome	North Carolina, USA	2012	Clinical	2	4.0585	39.1414	0	0	0	0	5	111089	1	1	0	0	1	0	0	0	0	1	0		1	1	1	1	1	1	1	1	1	1	1	1
117	SAMN08513260	NCIMB 8209	Complete Genome	PA, USA	1943	Environmental	1197	3.88529	39.139	0	0	0	0	4	77196	1	1	0	0	1	1	1	0	1	1	0		1	0	1	1	1	1	1	1	1	1	0	1
118	SAMN10386510	LEV1449/17Ec	Complete Genome	Brno, Czech Republic	2018	Environmental	345	3.95623	39.2735	0	0	0	0	5	95476	0	1	0	0	0	0	0	0	0	0	0		1	1	1	1	1	1	1	1	1	1	1	1
119	SAMN10386508	39741	Complete Genome	Brno, Czech Republic	2018	Clinical	345	3.93245	39.2508	0	0	0	0	3	29194	1	1	0	0	0	0	0	0	1	0	0		1	1	1	1	1	1	1	1	1	1	1	1
120	SAMN11298775	CIAT758	Complete Genome	Vellore, India	2018	Clinical	10	4.17237	39.0392	0	0	0	0	8	197060	1	1	0	0	0	0	0	0	1	1	0		1	1	1	1	0	1	1	1	1	1	0	1
121	SAMN11311113	ACN21	Complete Genome	Vellore, India	2018	Clinical	85	4.04555	38.959	0	0	0	0	5	54531	0	1	0	0	0	0	0	0	0	0	0		1	1	1	1	1	1	1	1	1	1	1	1
122	SAMN11554995	VB1190	Complete Genome	Vellore, India	2019	Clinical	2	3.96867	39.0414	0	0	0	0	2	42077	0	1	0	0	0	0	0	0	0	0	0		1	1	1	1	1	1	1	1	1	1	1	1
123	SAMN11557458	VB16141	Complete Genome	Vellore, India	2019	Clinical	622	4.27799	39.0833	0	0	0	0	7	168842	1	1	0	0	0	0	0	0	1	1	0		1	1	1	1	1	1	1	1	1	1	1	1
124	SAMN11571814	SP304	Complete Genome	Vellore, India	2019	Clinical	285	3.79696	38.8831	0	0	0	0	1	18813	1	1	0	0	0	0	0	0	1	1	0		1	0	1	1	0	1	1	1	1	1	1	1
125	SAMN11571816	VB33071	Complete Genome	Vellore, India	2018	Clinical	2	4.01212	38.9805	0	0	0	0	3	86286	0	1	0	0	0	0	0	0	0	0	0		1	1	1	1	1	1	1	1	1	1	1	1
126	SAMN11571817	VB35575	Complete Genome	Vellore, India	2018	Clinical	2	4.04261	39.133	0	0	0	0	5	114804	0	1	0	0	0	0	0	0	0	0	0		1	1	1	1	1	1	1	1	1	1	1	1
127	SAMN11621520	P7774	Complete Genome	Vellore, India	2018	Clinical	25	4.36659	39.0242	1	I-F1	51	0	5	195920	1	1	0	0	0	1	0	0	1	1	0		1	0	1	1	1	1	1	1	1	1	1	1
128	SAMN11660471	PB364	Complete Genome	Valhalla, USA	2016	ND	2	4.13647	39.3471	0	0	0	0	6	128254	1	1	0	0	0	0	0	0	1	0	0		1	1	1	1	1	1	1	1	1	1	1	1
129	SAMN12015779	11W359501	Complete Genome	Nottingham, United Kingdom	2015	Clinical	1	4.13019	39.1414	1	I-F1	52	0	7	174880	1	1	0	0	0	0	0	0	1	1	0		1	1	1	1	1	1	1	1	1	1	1	1
130	SAMN12158047	J9	Complete Genome	Westmead, Australia	1999	Clinical	49	3.96076	39.0334	1	0	21	0	3	30925	1	1	0	0	0	0	0	0	1	1	0		1	0	1	1	1	1	1	1	1	1	1	1
131	SAMN12045486	A320 (RUH134)	Complete Genome	Rotterdam, Netherlands	1982	Clinical	2	3.89654	39.2314	0	0	0	0	1	50626	1	1	0	0	0	0	0	0	1	0	0		1	1	1	1	1	1	1	1	1	1	1	1
132	SAMN06211572	MDR-CQ	Complete Genome	Chongqing, China	2016	Clinical	2	4.00265	38.9382	0	0	0	0	3	63105	1	1	0	0	0	0	0	0	1	0	0		1	1	1	1	1	1	1	1	1	1	1	1
133	SAMN12399660	ATCC BAA-1790	Complete Genome	DC, USA	2008	Clinical	2	4.03026	39.0629	0	0	0	0	5	92691	1	1	0	0	0	1	0	0	1	0	0		1	1	1	1	1	1	1	1	1	1	1	1
134	SAMN12603273	PG20180064	Complete Genome	Saskatoon, Canada	2018	Clinical	294	3.84357	38.8471	0	0	0	0	1	15332	0	1	0	0	0	0	0	0	0	0	0		1	1	1	1	0	1	1	1	1	1	1	1
135	SAMN07258648	11A1213CRGN064	Complete Genome	Ontario, Canada	2012	Clinical	2	3.93533	39.0455	0	0	0	0	3	85286	0	1	0	0	0	0	0	0	0	0	0		1	1	1	1	0	1	1	1	1	1	1	1
136	SAMN07258679	N13-03449	Complete Genome	Ontario, Canada	2013	Clinical	2	3.93636	39.045	0	0	0	0	2	52966	0	1	0	0	0	0	0	0	0	0	0		1	1	1	1	0	1	1	1	1	1	1	1
137	SAMN07258673	11A1314CRGN089	Complete Genome	Ontario, Canada	2013	Clinical	2	3.93508	39.0505	0	0	0	0	2	52966	1	1	0	0	0	1	0	0	1	1	0		1	1	1	1	0	1	1	1	1	1	1	1
138	SAMN04273155	AB043	Complete Genome	Winnipeg, Canada	not collected	Clinical	437	3.96171	38.942	0	0	0	0	3	57054	1	1	0	0	0	0	0	0	1	0	0		1	1	1	1	1	1	1	1	1	1	1	1
139	SAMN12769618	K09-14	Complete Genome	Negeri Sembilan, Malaysia	2017	Environmental	46	3.98023	38.9872	0	0	0	0	1	38121	0	1	0	0	0	0	0	0	0	1	0		1	1	1	1	1	1	1	1	1	1	1	1
140	SAMN12825295	CAM180-1	Complete Genome	Battambang, Cambodia	2016	Clinical	203	3.92315	39.0009	0	0	0	0	7	159205	0	1	0	0	0	0	0	0	1	0	0		1	0	1	1	1	1	1	1	1	1	0	1
141	SAMN10135127	C25	Complete Genome	Shanghai, China	2015	Clinical	2	4.02939	38.9043	0	0	0	0	4	85725	1	1	0	0	1	0	0	0	1	1	0		1	1	1	1	1	1	1	1	1	1	1	1
142	SAMN12289292	E47	Complete Genome	Sydney, Australia	2013	Hospital Environment	1547	4.23061	39.2049	2	I-F1	135	0	4	75640	0	1	0	0	0	0	0	0	0	0	0		1	0	1	1	1	1	1	1	1	1	1	1
143	SAMN12389466	ATCC 19606	Complete Genome	Georgia, USA	1948	Clinical	52	3.99914	39.1485	1	I-F2	45	0	3	107088	1	1	0	0	0	0	0	0	1	1	1		1	1	1	1	1	1	1	1	1	1	1	1
144	SAMN09244200	6507	Complete Genome	New Delhi, India	NA	Clinical	2	4.09213	39.036	0	0	0	0	6	167197	1	1	0	0	0	0	0	0	1	1	0		1	1	1	1	1	1	1	1	1	1	1	1
145	SAMN07520235	7835	Complete Genome	Monterrey, Mexico	2007	Clinical	422	4.09575	39.0043	2	I-F2	99	3	7	170569	1	1	0	0	0	0	0	0	1	1	0		1	1	1	1	1	1	1	1	1	1	1	1
146	SAMN12569102	ABCR01	Complete Genome	Chiang Mai, Thailand	2019	Clinical	2	4.03037	39.0333	0	0	0	0	4	115911	1	1	0	0	0	0	0	0	1	1	0		1	1	1	1	1	1	1	1	1	1	1	1
147	SAMN13476302	XL380	Complete Genome	Nanjing, China	2018	Environmental	150	3.91925	39.1648	2	I-F2	95	0	1	33108	1	1	0	0	0	0	0	0	1	1	0		1	1	1	1	1	1	1	1	1	1	1	1
148	SAMN13045090	ATCC 19606	Complete Genome	Melbourne, Australia	2017	Clinical	52	3.99039	39.1609	1	I-F2	45	0	3	102840	1	1	0	0	0	0	0	0	1	0	0		1	1	1	1	1	1	1	1	1	1	1	1
149	SAMN12912378	AbCAN2	Complete Genome	Edmonton, Canada	2015	Clinical	825	3.80982	39.0385	0	0	0	0	1	37653	1	1	0	0	0	0	0	0	1	0	0		1	1	1	1	1	1	1	1	1	1	1	1
150	SAMN14217790	ATCC 17978	Complete Genome	Seoul, South Korea	2011	Clinical	2	3.88479	39.0331	0	0	0	0	2	49469	1	1	0	0	0	0	0	0	1	1	1		1	1	1	1	0	1	1	1	1	1	1	1
151	SAMN14308892	DT-Ab057	Complete Genome	Beijing, China	2019	Clinical	2	4.11812	39.1183	0	0	0	0	5	142116	1	1	0	0	0	0	0	0	1	1	1		1	1	1	1	1	1	1	1	1	1	1	1
152	SAMN14308866	DT-Ab022	Complete Genome	Beijing, China	2017	Clinical	2	4.22951	39.1138	0	0	0	0	5	142116	1	1	0	0	0	0	0	0	1	1	1		1	1	1	1	1	1	1	1	1	1	1	1
153	SAMN14308864	DT-Ab020	Complete Genome	Beijing, China	2018	Clinical	2	4.14749	39.0386	0	0	0	0	5	168405	1	1	0	0	0	0	0	0	1	1	1		1	1	1	1	1	1	1	1	1	1	1	1
154	SAMN14308853	DT-Ab007	Complete Genome	Beijing, China	2017	Clinical	2	4.05044	38.9926	0	0	0	0	4	133757	1	1	0	0	0	0	0	0	1	1	0		1	1	1	1	1	1	1	1	1	1	1	1
155	SAMN14308849	DT-Ab003	Complete Genome	Beijing, China	2017	Clinical	2	4.09507	39.0227	0	0	0	0	4	123131	1	1	0	0	0	0	0	0	1	1	0		1	1	1	1	1	1	1	1	1	1	1	1
156	SAMN14667518	Ab-C102	Complete Genome	Sekondi-Takoradi, Ghana	2016	Clinical	1472	3.94009	39.1286	3	I-F1,I-F2	186	0	2	29649	1	1	0	0	0	0	0	0	1	1	0		1	0	1	1	1	1	1	1	1	1	0	1
157	SAMN14667516	Ab-D10a-a	Complete Genome	Sekondi-Takoradi, Ghana	2016	Clinical	103	4.17473	39.0422	0	0	0	0	12	312252	1	1	0	0	0	0	0	0	1	1	0		1	0	1	1	1	1	1	1	1	1	1	1
158	SAMN14667515	Ab-B004d-c	Complete Genome	Sekondi-Takoradi, Ghana	2016	Clinical	103	4.15912	39.0512	0	0	0	0	11	268746	0	1	0	0	0	0	0	0	0	0	0		1	0	1	1	1	1	1	1	1	1	1	1
159	SAMN14667517	Ab-C63	Complete Genome	Sekondi-Takoradi, Ghana	2016	Clinical	107	3.96588	39.049	0	0	0	0	5	90396	1	1	0	0	0	0	0	0	1	1	0		1	1	1	1	1	1	1	1	1	1	1	1
160	SAMN14409516	VB82	Complete Genome	Vellore, India	2019	Clinical	25	4.43372	39.0874	1	I-F1	54	0	7	253681	1	1	0	0	0	0	0	0	1	1	0		1	0	1	1	1	1	1	1	1	1	1	1
161	SAMN14409628	VB473	Complete Genome	Vellore, India	2019	Clinical	2	3.96472	39.0574	0	0	0	0	2	43710	1	1	0	0	0	0	0	0	1	1	0		1	1	1	1	1	1	1	1	1	1	1	1
162	SAMN14409813	VB723	Complete Genome	Vellore, India	2019	Clinical	2	3.92836	39.0717	0	0	0	0	4	98851	1	1	0	0	0	1	0	0	1	1	0		1	1	1	1	1	1	1	1	1	1	1	1
163	SAMN14410107	VB11737	Complete Genome	Vellore, India	2019	Clinical	2	4.07184	38.8888	0	0	0	0	5	127317	1	1	0	0	0	0	0	0	1	0	0		1	1	1	1	1	1	1	1	1	1	1	1
164	SAMN14410138	VB2181	Complete Genome	Vellore, India	2019	Clinical	2	3.95254	39.0967	0	0	0	0	4	109218	0	1	0	0	0	0	0	0	0	0	0		1	1	1	1	1	1	1	1	1	1	1	1
165	SAMN14414761	VB2486	Complete Genome	Vellore, India	2019	Clinical	1	4.27787	39.1847	1	I-F1	61	0	6	118395	0	1	0	0	0	0	0	0	0	0	0		1	1	1	1	1	1	1	1	1	1	1	1
166	SAMN14415334	VB2200	Complete Genome	Vellore, India	2019	Clinical	2	4.01512	38.9688	0	0	0	0	5	116770	0	1	0	0	0	0	0	0	0	0	0		1	1	1	1	1	1	1	1	1	1	1	1
167	SAMN14420246	PM1912235	Complete Genome	Vellore, India	2019	Clinical	2	3.93517	39.0321	0	0	0	0	4	84092	1	1	0	0	0	0	0	0	1	1	0		1	1	1	1	1	1	1	1	1	1	1	1
168	SAMN14420253	PM192696	Complete Genome	Vellore, India	2019	Clinical	2	4.04554	38.9095	0	0	0	0	4	104434	1	1	0	0	0	0	0	0	0	0	0		1	1	1	1	1	1	1	1	1	1	1	1
169	SAMN14420254	PM193665	Complete Genome	Vellore, India	2019	Clinical	10	4.18024	39.0352	0	0	0	0	7	131673	0	1	0	0	0	0	0	0	0	0	0		1	1	1	1	0	1	1	1	1	1	0	1
170	SAMN14420255	PM194188	Complete Genome	Vellore, India	2019	Clinical	10	4.19238	39.0341	0	0	0	0	6	173131	0	1	0	0	0	0	0	0	0	0	0		1	1	1	1	0	1	1	1	1	1	0	1
171	SAMN14422682	PM194229	Complete Genome	Vellore, India	2019	Clinical	10	4.1334	39.0667	0	0	0	0	6	179379	0	1	0	0	0	0	0	0	0	1	0		1	0	1	1	0	1	1	1	1	1	0	1
172	SAMN14410111	VB7036	Complete Genome	Vellore, India	2019	Clinical	2	4.06297	39.119	0	0	0	0	4	140738	1	1	0	0	0	1	0	0	1	1	1		1	1	1	1	1	1	1	1	1	1	1	1
173	SAMN14414747	VB2139	Complete Genome	Vellore, India	2019	Clinical	2	4.01792	38.9813	0	0	0	0	5	116770	1	1	0	0	0	0	0	0	1	0	0		1	1	1	1	1	1	1	1	1	1	1	1
174	SAMN14414778	VB2107	Complete Genome	Vellore, India	2019	Clinical	2	4.02054	39.0428	0	0	0	0	7	170040	0	1	0	0	0	0	0	0	0	0	0		1	1	1	1	1	1	1	1	1	1	1	1
175	SAMN14072279	ABF9692	Complete Genome	Guangdong , China	2017	Clinical	23	4.12678	39.0041	0	0	0	0	2	37130	0	1	0	0	0	0	0	0	0	0	0		1	1	1	1	1	1	1	1	1	1	0	1
176	SAMN12057668	CUVET-MIC596	Complete Genome	Bangkok, Thailand	2017	Clinical	2	4.08042	39.0161	0	0	0	0	8	195443	0	1	0	0	0	0	0	0	0	0	0		1	1	1	1	1	1	1	1	1	1	0	1
177	SAMN14859482	MS14413	Complete Genome	Brisbane, Australia	2016	Clinical	2	4.0825	39.0351	0	0	0	0	5	138480	1	1	0	0	0	1	0	0	1	1	0		1	1	1	1	1	1	1	1	1	1	1	1
178	SAMN15344688	TP1	Complete Genome	San Diego, California, USA	2016	Clinical	570	3.87327	39.0486	0	0	0	0	1	46070	0	1	0	0	0	0	0	0	0	0	0		1	1	1	1	1	1	1	1	1	1	1	1
179	SAMN13565236	A1429	Complete Genome	Guangdong, China	2010	Clinical	108	4.16189	38.9892	2	I-F2	51	0	7	188312	1	1	0	0	0	1	0	0	1	1	0		1	1	1	1	1	1	1	1	1	1	1	1
180	SAMN12860376	31FS3-2	Complete Genome	Guangdong, China	2017	Clinical	1093	3.93121	39.0674	0	0	0	0	2	74084	0	1	0	0	0	0	0	0	1	0	0		1	1	1	1	1	1	1	1	1	1	1	1
181	SAMN12859885	29FS20	Complete Genome	Guangdong, China	2017	Clinical	16	4.13325	39.0874	0	0	0	0	9	144272	1	1	0	0	0	1	0	0	1	1	0		1	0	1	1	1	1	1	1	1	1	1	1
182	SAMN14833494	DT0544C	Complete Genome	Dar es Salaam, Tanzania	2017	Clinical	374	3.97171	39.1053	0	0	0	0	5	135969	0	1	0	0	0	0	0	0	1	0	0		1	1	1	1	1	1	1	1	1	1	1	1
183	SAMN14833556	DT01139C	Complete Genome	Dar es Salaam, Tanzania	2017	Clinical	239	3.86965	39.0219	0	0	0	0	5	82509	0	1	0	0	0	0	0	0	0	0	0		1	0	1	1	1	1	1	1	1	1	1	1
184	SAMN15541804	36-1512	Complete Genome	Moscow, Russia	2013	Clinical	203	3.93403	39.1436	1	0	7	0	8	137407	0	1	0	0	0	0	0	0	0	0	0		1	0	1	1	1	1	1	1	1	1	0	1
185	SAMD00194470	WP4-W18-ESBL-11	Complete Genome	Tokyo, Japan	2018	Environmental	213	3.94303	39.0627	1	I-F1	65	0	4	99337	1	1	0	0	1	1	1	0	1	1	0		1	0	1	1	1	1	1	1	1	1	1	1
186	SAMD00194616	WP8-W18-ESBL-11	Complete Genome	Tokyo, Japan	2018	Environmental	1548	3.85275	39.1671	0	0	0	0	3	60528	1	1	0	0	1	1	1	0	1	1	0		1	1	1	1	1	1	1	1	1	1	1	1
187	SAMN15637465	17-84	Complete Genome	Hong Kong, China	2017	Clinical	63	4.02273	38.8829	0	0	0	0	3	105727	1	1	0	0	1	1	1	0	1	1	0		1	1	0	1	1	1	1	1	1	1	1	1
188	SAMN15819058	XYAB2018	Complete Genome	Changsha, China	2018	Clinical	2	3.9094	39.0523	0	0	0	0	3	86302	1	1	0	0	0	0	0	0	1	1	0		1	1	1	1	1	1	1	1	1	1	1	1
189	SAMN13884837	DETAB-P2	Complete Genome	Hangzhou, China	2019	Clinical	138	4.10583	39.2086	2	I-F2	182	0	3	36516	1	1	0	0	1	1	1	0	1	1	0		1	0	1	1	1	1	1	1	1	1	1	1
190	SAMN15507634	A118	Complete Genome	lausanne, switzerland	1995	Clinical	172	3.75037	39.0735	0	0	0	0	2	58565	1	1	0	0	0	1	0	0	1	1	0		1	1	1	1	1	1	1	1	1	1	1	1
191	SAMN15507635	ATCC 19606	Complete Genome	Lausanne, Switzerland	unknown	Clinical	52	3.98085	39.1716	1	I-F2	45	0	3	107881	1	1	0	0	0	1	0	0	1	0	0		1	1	1	1	1	1	1	1	1	1	1	1
192	SAMN15507625	ATCC 17978	Complete Genome	lausanne switzerland, switzerland	unknown	ND	437	4.02311	38.937	0	0	0	0	4	95283	0	1	0	0	0	0	0	0	0	0	0		1	1	1	1	1	1	1	1	1	1	1	1
193	SAMN12413929	CFSAN093709	Complete Genome	DC, USA	2007	Clinical	2	4.15159	39.2835	0	0	0	0	9	206749	1	1	0	0	0	0	0	0	0	1	0		1	1	1	1	1	1	1	1	1	1	1	1
194	SAMN12391854	CFSAN093710	Complete Genome	DC, USA	2005	Clinical	2	4.17932	39.1606	0	0	0	0	8	154834	1	1	0	0	1	1	1	0	1	0	0		1	1	1	1	1	1	1	1	1	1	1	1
195	SAMN12391537	CFSAN093705	Complete Genome	DC, USA	2009	Clinical	2	4.0458	39.2046	0	0	0	0	6	189889	1	1	0	0	1	0	0	0	0	0	0		1	1	1	1	1	1	1	1	1	1	1	1
196	SAMN12391535	CFSAN093706	Complete Genome	DC, USA	2005	Clinical	2	4.09568	39.281	0	0	0	0	8	154834	0	1	0	0	0	0	0	0	0	0	0		1	1	1	1	1	1	1	1	1	1	1	1
197	SAMN12391534	CFSAN093707	Complete Genome	DC, USA	2004	Clinical	2	4.04901	39.2488	0	0	0	0	6	120950	1	1	0	0	1	1	1	0	1	1	0		1	1	1	1	1	1	1	1	1	1	1	1
198	SAMN12391536	CFSAN093708	Complete Genome	DC, USA	2004	Clinical	2	4.14816	39.2821	0	0	0	0	9	203984	0	1	0	0	0	0	0	0	0	0	0		1	1	1	1	1	1	1	1	1	1	1	1
199	SAMN15574350	AC1633	Complete Genome	Kuala Terengganu, Malaysia	2016	Clinical	126	4.56658	38.8854	1	I-F1	55	0	6	187925	1	1	0	0	0	0	0	0	1	0	0		1	0	1	1	1	1	1	1	1	1	1	1
200	SAMN16304032	Res13-Abat-PEA21-P4-01-A	Complete Genome	Quebec, Canada	2018	ND	ND	3.95308	39.1167	0	0	0	0	3	45378	1	1	0	0	1	0	0	0	1	0	0		1	0	1	1	0	1	1	1	1	1	1	1
201	SAMN15778733	abA1	Complete Genome	Beijing, China	2018	ND	1555	4.10376	39.0428	0	0	0	0	6	156520	1	1	0	0	0	0	0	0	1	0	0		1	1	1	1	1	1	1	1	1	1	1	1
202	SAMN15735522	TP2	Complete Genome	San Diego, California, USA	2016	ND	570	3.87929	39.0724	0	0	0	0	1	39765	1	1	0	0	0	0	0	0	1	0	0		1	1	1	1	1	1	1	1	1	1	1	1
203	SAMN15738014	TP3	Complete Genome	San Diego, California, USA	2016	ND	570	3.88046	39.0716	0	0	0	0	1	39765	1	1	0	0	0	0	0	0	0	0	0		1	1	1	1	1	1	1	1	1	1	1	1
204	SAMN08687991	ATCC 17961	Complete Genome	East Carolina University, USA	2016	Clinical	438	4.03245	39.0542	1	I-F2	45	0	3	86958	1	1	0	0	0	1	1	0	1	1	0		1	1	1	1	1	1	1	1	1	1	1	1
205	SAMN16357205	FDAARGOS_1036	Complete Genome	US Food and Drug Administration, USA	Unknown	Clinical	1	4.05039	39.2086	1	I-F1	52	0	6	128474	1	1	0	0	1	1	1	0	1	1	0		1	1	1	1	1	1	1	1	1	1	1	1
206	SAMN17073618	G20AB011	Complete Genome	Hwaseong-si, South Korea	2020	ND	2	4.07382	38.953	0	0	0	0	4	103993	1	1	0	0	0	0	0	0	0	1	0		1	1	1	1	1	1	1	1	1	1	1	1
207	SAMN17073617	G20AB010	Complete Genome	Hwaseong-si, South Korea	2020	ND	2	4.08824	38.9687	0	0	0	0	4	103991	1	1	0	0	1	1	1	0	1	1	0		1	1	1	1	1	1	1	1	1	1	1	1
208	SAMN17073615	G20AB007	Complete Genome	Hwaseong-si, South Korea	2020	ND	2	4.09009	38.9647	0	0	0	0	4	103993	1	1	0	0	1	1	1	0	1	1	0		1	1	1	1	1	1	1	1	1	1	1	1
209	SAMN17073616	G20AB009	Complete Genome	Hwaseong-si, South Korea	2020	ND	2	4.07636	38.9633	0	0	0	0	4	103993	1	1	0	0	1	1	1	0	0	1	0		1	1	1	1	1	1	1	1	1	1	1	1
210	SAMEA2439285	BAL062	Complete Genome	Walden, United Kingdom	1800/2014	Clinical	1550	4.05077	39.0756	0	0	0	0	7	172972	1	1	0	0	1	1	1	0	1	1	0		1	1	1	1	1	1	1	1	1	1	1	1
211	SAMEA3310339	NCTC7364	Complete Genome	Hinxton, United Kingdom	1800/2014	ND	494	4.12898	38.884	0	0	0	0	2	56170	1	1	0	0	1	1	1	0	1	1	0		1	0	1	1	1	1	1	1	1	1	1	1
212	SAMEA3146530	NCTC13421	Complete Genome	United Kingdom	2004	Clinical	1	4.04416	39.2219	1	I-F1	52	0	6	123613	0	1	0	0	0	0	0	0	0	0	0		1	1	1	1	1	1	1	1	1	1	1	1
213	SAMN11304550	ATCC 17978 substr. PMR-High	Complete Genome	Korea university, South Korea	2018	ND	437	4.0163	38.9245	0	0	0	0	3	67592	0	1	0	0	0	0	0	0	0	0	0		1	1	1	1	1	1	1	1	1	1	1	1
214	SAMN14779651	ATCC 17978	Complete Genome	San Diego, USA	2017	ND	437	4.03005	38.9364	0	0	0	0	4	95283	1	1	0	0	0	1	1	0	1	0	0		1	1	1	1	1	1	1	1	1	1	1	1
215	SAMN02603140	ACICU	Complete Genome	Rome	Not Found	Clinical	2	3.99676	38.9322	0	0	0	0	4	123646	1	1	0	0	0	1	1	0	1	1	0		1	1	1	1	1	1	1	1	1	1	1	1
216	SAMN09302593	ACICU	Complete Genome	Rome, Italy	2005	Clinical	2	4.01364	38.9629	0	0	0	0	4	125167	1	1	0	0	1	1	1	0	1	1	0		1	1	1	1	1	1	1	1	1	1	1	1
217	SAMN02603051	AB0057	Complete Genome	Cleveland, OH, USA	Not Found	Clinical	1	4.06388	39.1919	1	I-F1	52	0	6	128474	1	1	0	0	1	1	1	0	1	1	0		1	1	1	1	1	1	1	1	1	1	1	1
218	SAMN02603878	MDR-ZJ06	Complete Genome	Zheijiang, China	2006	Clinical	2	4.02227	39.0976	0	0	0	0	5	165118	1	1	0	0	0	0	0	0	0	1	0		1	1	1	1	0	1	1	1	1	1	1	1
219	SAMEA3138279	AYE	Complete Genome	Courcouronnes, France	Not Found	Clinical	1	4.04873	39.3159	1	I-F1	59	0	4	96005	1	1	0	0	1	0	0	0	1	0	0		1	1	1	1	1	1	1	1	1	1	1	1
220	SAMN07961492	AB307-0294	Complete Genome	University of Melbourne, USA	1994	Clinical	1	3.75949	39.0446	1	I-F1	45	0	1	9811	0	1	0	0	0	0	0	0	0	0	0		1	1	1	1	1	1	1	1	1	1	1	1
221	SAMN02603494	1656-2	Complete Genome	Daegu, South Korea	Not Found	Clinical	2	4.02311	39.0515	0	0	0	0	4	108289	1	1	0	0	0	0	0	0	1	0	0		1	1	1	1	1	1	1	1	1	1	1	1
222	SAMN02603104	MDR-TJ	Complete Genome	Tianjin, China	Not Found	Clinical	2	4.15341	39.0869	0	0	0	0	4	110228	1	1	0	0	0	0	0	0	0	1	0		1	1	1	1	1	1	1	1	1	1	1	1
223	SAMN02603576	D1279779	Complete Genome	Macquarie University, Australia	Not Found	Clinical	267	3.7117	38.9826	0	0	0	0	2	37685	1	1	0	0	0	0	0	0	0	1	0		1	0	1	1	1	1	1	1	1	1	1	1
224	SAMN02604244	BJAB07104	Complete Genome	University of Texas at Dallas, USA	Not Found	ND	2	4.04223	38.9065	0	0	0	0	5	105547	0	1	0	0	0	0	0	0	0	0	0		1	1	1	1	1	1	1	1	1	1	1	1
225	SAMN02604245	BJAB0715	Complete Genome	University of Texas at Dallas, USA	Not Found	ND	23	4.05389	38.8867	0	0	0	0	4	106762	1	1	0	0	0	0	0	0	1	1	0		1	1	1	1	1	1	1	1	1	1	1	1
226	SAMN02604246	BJAB0868	Complete Genome	TX, USA	Not Found	ND	2	4.00582	38.9642	0	0	0	0	4	107939	0	1	0	0	0	0	0	0	0	0	0		1	1	1	1	1	1	1	1	1	1	1	1
227	SAMN02603667	TYTH-1	Complete Genome	Hsinchu City, Taiwan	Not Found	ND	2	3.95737	39.0212	0	0	0	0	4	95498	1	1	0	0	0	0	0	0	1	1	0		1	1	1	1	1	1	1	1	1	1	1	1
228	SAMN02470137	DU202	Complete Genome	Korea Basic Science Institute, South Korea	Not Found	ND	2	4.17896	39.271	0	0	0	0	10	265829	1	1	0	0	1	0	0	0	1	0	0		1	1	1	1	1	1	1	1	1	1	1	1
229	SAMN02641530	ZW85-1	Complete Genome	Beijing, China	missing	ND	639	3.92525	39.1735	0	0	0	0	2	40960	1	1	0	0	1	0	0	0	1	0	0		1	1	1	1	1	1	1	1	1	1	1	1
230	SAMD00061019	NCGM 237	Complete Genome	Tokyo, Japan	Not Found	ND	2	4.02192	39.1075	0	0	0	0	7	178255	1	1	0	0	0	0	0	0	1	0	0		1	1	1	1	0	1	1	1	1	1	1	1
231	SAMN02709859	LAC-4	Complete Genome	Los Angeles County, USA	1997	Clinical	10	3.96844	39.0019	0	0	0	0	6	148408	1	1	0	0	0	0	0	0	1	1	0		1	0	1	1	0	1	1	1	1	1	0	1
232	SAMN02471421	AC30	Complete Genome	Kuala Terengganu, Malaysia	2011	ND	2	3.92286	38.8324	0	0	0	0	2	42077	1	1	0	0	1	1	1	0	1	1	0		1	1	1	1	1	1	1	1	1	1	1	1
233	SAMN02603891	TCDC-AB0715	Complete Genome	Zhongzheng, Taipei, Taiwan	Not Found	ND	2	4.21801	38.9183	0	0	0	0	4	147918	1	1	0	0	1	1	1	0	1	0	0		1	1	1	1	1	1	1	1	1	1	1	1
234	SAMN02604331	ATCC 17978	Complete Genome	New Haven, CT, USA	Not Found	ND	437	4.00146	38.9209	0	0	0	0	3	43733	1	1	0	0	0	1	0	0	1	1	0		1	1	1	1	1	1	1	1	1	1	1	1
235	SAMN04457967	AB34299	Complete Genome	Maryland , USA	2015	ND	2	3.98304	38.8651	0	0	0	0	2	42073	1	1	0	0	1	0	0	0	1	0	0		1	1	1	1	1	1	1	1	1	1	1	1
236	SAMN07977426	VB23193	Complete Genome	Vellore, India	2015	ND	2	4.23475	39.0786	0	0	0	0	7	172156	1	1	0	0	0	0	0	0	1	1	0		1	1	1	1	1	1	1	1	1	1	1	1
237	SAMN08637743	DS002	Complete Genome	Anantpur, India	2005	Environmental	ND	3.62828	39.1656	1	I-F1	193	0	1	13183	1	1	0	0	1	0	0	0	1	0	0		1	0	1	1	0	1	1	1	1	1	1	1
238	SAMN09069680	2008S11-069	Complete Genome	Taiwan	2008	ND	195	4.11007	39.112	0	0	0	0	3	75498	1	1	0	0	0	1	0	0	1	0	0		1	1	1	1	0	1	1	1	1	1	1	1
239	SAMN10170272	VB31459	Complete Genome	Vellore, India	2017	ND	2	4.15286	39.0792	0	0	0	0	3	70589	1	1	0	0	0	1	0	0	1	0	0		1	1	1	1	1	1	1	1	1	1	1	1
240	SAMN11554497	VB958	Complete Genome	Vellore, India	2019	ND	2	4.2074	38.9758	0	0	0	0	3	42078	1	1	0	0	1	0	0	0	1	0	0		1	1	1	1	1	1	1	1	1	1	1	1
241	SAMN11557490	VB35179	Complete Genome	Vellore, India	2018	ND	1512	4.37108	39.1098	0	0	0	0	5	115317	0	1	0	0	0	0	0	0	0	0	0		1	1	1	1	1	1	1	1	1	1	1	1
242	SAMN11557585	VB35435	Complete Genome	Vellore, India	2018	ND	575	4.05796	38.9316	0	0	0	0	6	168941	0	1	0	0	0	0	0	0	0	0	0		1	0	1	1	0	1	1	1	1	1	1	1
243	SAMN15437745	ATCC BAA1605	Complete Genome	Canada	2006	Clinical	1	4.0479	39.2283	1	I-F1	52	0	3	75054	0	1	0	0	0	0	0	0	0	0	0		1	1	1	1	1	1	1	1	1	1	1	1
244	SAMN16095455	XH1344	Complete Genome	Zhejiang, China	2019	ND	437	4.04898	38.8401	0	0	0	0	2	35809	1	1	0	0	1	1	1	0	1	1	0		1	1	1	1	1	1	1	1	1	1	1	1
245	SAMN16574826	SD	Complete Genome	San Diego, USA	2018	ND	250	3.94357	38.9717	0	0	0	0	0	0	1	1	0	0	0	0	0	0	1	1	0		1	1	1	1	1	1	1	1	1	1	1	1
246	SAMEA3158456	CS01	Chromosome	Marseille, France	Not Found	ND	2	3.91625	38.5924	0	0	0	0	1	29284	1	1	0	0	1	1	1	0	0	0	0		1	1	1	1	1	1	1	1	1	1	1	1
247	SAMEA3158506	CR17	Chromosome	Marseille, France	Not Found	ND	2	3.92491	38.6362	0	0	0	0	1	32497	1	1	0	0	1	1	1	0	0	1	0		1	1	1	1	1	1	1	1	1	1	1	1
248	SAMN03771550	B11911	Chromosome	Vellore, India	2014	Clinical	149	4.26391	39.1492	0	0	0	0	6	127982	1	1	0	0	1	1	1	0	0	1	0		1	1	1	1	1	1	1	1	1	1	1	1
249	SAMN06093832	11510	Chromosome	Mexico	2012	Clinical	156	4.09129	39.062	0	0	0	0	9	231332	1	1	0	0	1	1	1	0	1	1	0		1	1	1	1	1	1	1	1	1	1	1	1
250	SAMN07977762	S1, AB1A2	Chromosome	Pittsburgh, USA	2007	Clinical	2	4.25358	39.0751	0	0	0	0	7	85028	1	1	0	0	1	0	0	0	1	1	0		1	1	1	1	1	1	1	1	1	1	1	1
251	SAMN07167814	ZS3	Chromosome	Zhejiang, China	2009	Clinical	2	4.05804	39.1588	0	0	0	0	6	136902	1	1	0	0	0	0	0	0	1	1	0		1	1	1	1	1	1	1	1	1	1	1	1
252	SAMN10261590	TG60155	Chromosome	Arizona, USA	2013	Clinical	2	4.047	38.9738	0	0	0	0	4	56683	1	1	0	0	0	0	0	0	0	1	0		1	1	1	1	0	1	1	1	1	1	1	1
253	SAMN11077519	AB053	Chromosome	Ontario, Canada	2013	Environmental	1039	3.97525	39.0351	0	0	0	0	2	52390	1	1	0	0	1	0	0	0	1	1	0		1	1	1	1	1	1	1	1	1	1	1	1
254	SAMN11077515	AB046	Chromosome	Ontario, Canada	2013	Environmental	ND	3.95429	39.0417	0	0	0	0	1	16705	1	1	0	0	1	1	1	0	1	1	0		1	1	1	1	1	1	1	1	1	1	1	1
255	SAMN11077516	AB047	Chromosome	Ontario, Canada	2013	Environmental	ND	3.78365	39.1095	0	0	0	0	1	15905	1	1	0	0	1	0	0	0	1	1	0		1	1	1	1	1	1	1	1	1	1	1	1
256	SAMN11077517	AB048	Chromosome	Ontario, Canada	2013	Environmental	1039	3.97507	39.0363	0	0	0	0	2	52389	1	1	0	0	1	1	1	0	1	1	0		1	1	1	1	1	1	1	1	1	1	1	1
257	SAMN09906510	UPAB1	Chromosome	Buenos Aires, Argentina	2016	Clinical	25	4.13611	39.0602	1	I-F1	48	0	3	65797	1	1	0	0	1	1	0	0	1	0	0		1	0	1	1	1	1	1	1	1	1	1	1
258	SAMN09244198	5457	Chromosome	India	NA	Clinical	623	4.25055	39.1384	1	I-F1	106	0	10	191997	1	1	0	0	0	0	0	0	1	1	0		1	0	1	1	1	1	1	1	1	1	1	1
259	SAMN11304548	ATCC 17978 substr. Lab-WT	Chromosome	Korea university, South Korea	2018	ND	437	4.01912	38.9629	0	0	0	0	3	67593	1	1	0	0	0	0	0	0	1	1	0		1	1	1	1	1	1	1	1	1	1	1	1
260	SAMN11304549	ATCC 17978 substr. PMR-Low	Chromosome	Korea university, South Korea	2018	ND	437	3.97172	38.9484	0	0	0	0	3	67593	1	1	0	0	0	0	0	0	1	1	0		1	1	1	1	1	1	1	1	1	1	1	1
261	SAMN03081512	AB07	Chromosome	Pondicherry, India	Not Found	Clinical	ND	4.24261	37.9011	0	0	0	0	2	43710	1	1	0	0	1	1	1	0	1	1	0		1	1	1	1	1	1	1	1	1	1	1	1
262	SAMEA3138277	SDF	Chromosome	Fontenay-aux-Roses, France	Not Found	ND	17	3.478	39.1182	0	0	0	3	4	113873	1	1	0	0	1	1	1	0	1	1	0		1	0	0	1	0	1	1	1	0	1	1	1
263	SAMN02471420	AC12	Chromosome	Hospital Sultanah Nur Zahirah, Malaysia	2011	ND	2	3.85523	38.8745	0	0	0	0	3	63105	1	1	0	0	1	1	1	0	1	1	0		1	1	1	1	1	1	1	1	1	1	1	1
264	SAMN02471432	PR07	Chromosome	Selangor, Malaysia	2012	ND	239	3.93717	36.0695	0	0	0	0	1	20254	1	1	0	0	1	1	1	0	1	1	0		1	0	1	1	1	1	1	1	1	1	1	1
265	SAMN04448102	Ab421_GEIH-2010	Chromosome	Spain	2010	ND	79	3.97675	32.6362	0	0	0	0	0	0	1	1	0	0	0	0	0	0	1	1	0		1	1	1	1	1	1	1	1	1	1	1	1
266	SAMN10531494	WPB103	Chromosome	Singapore	2017	ND	ND	3.24087	38.6862	0	0	0	0	1	36709	1	1	0	0	1	1	0	0	1	0	0		1	0	0	0	0	0	1	1	0	1	0	0
267	SAMN13450447	FDAARGOS_917	Chromosome	US Food and Drug Administration, USA	Unknown	Clinical	52	4.03841	39.1298	1	I-F2	63	0	3	107882	1	1	0	0	1	0	0	0	0	1	0		1	1	1	1	1	1	1	1	1	1	1	1
268	SAMN15676490	AbBAS-1	Chromosome	Bilbao, Spain	2019	ND	85	4.08643	38.962	0	0	0	0	1	25206	1	1	0	0	1	1	0	0	1	0	0		1	1	1	1	1	1	1	1	1	1	1	1
269	SAMN02911795	T25	Scaffold	Bangkok, Thailand	2010	Clinical	2	3.85582	38.9254	0	0	0	0	3	43711	1	1	0	0	1	1	1	0	1	1	0		1	1	1	1	1	1	1	1	1	1	1	1
270	SAMN02911269	BJ7	Scaffold	Beijing, China	2012	Clinical	2	4.02968	38.8702	0	0	0	0	4	56441	1	1	0	0	0	0	0	0	0	1	0		1	1	1	1	1	1	1	1	1	1	1	1
271	SAMN03105183	6870155	Scaffold	Australia	2002	Clinical	1	3.9814	38.7366	6	I-F1	44	0	4	60285	1	1	0	0	1	1	0	0	1	0	0		1	0	1	1	1	1	1	1	1	1	1	1
272	SAMN03080630	T173	Scaffold	Bangkok, Thailand	2010	Clinical	2	3.93684	38.9447	0	0	0	0	5	42077	1	1	0	0	1	1	1	0	1	1	0		1	1	1	1	1	1	1	1	1	1	1	1
273	SAMN03080628	T122	Scaffold	Bangkok, Thailand	2010	Clinical	2	3.93808	38.8799	0	0	0	0	3	26208	1	1	0	0	0	0	0	0	1	1	0		1	1	1	1	1	1	1	1	1	1	1	1
274	SAMN03080633	T214	Scaffold	Bangkok, Thailand	2010	Clinical	10	3.79386	38.8738	0	0	0	0	2	35372	1	1	0	0	1	1	1	0	1	1	0		1	1	1	1	0	1	1	1	1	1	0	1
275	SAMN03068186	2011BJAB3	Scaffold	Beijing, China	2011	Clinical	2	4.06887	38.9592	0	0	0	0	5	42839	1	1	0	0	0	1	1	0	1	1	0		1	1	1	1	1	1	1	1	1	1	1	1
276	SAMN03068191	2011BJAB7	Scaffold	Beijing, China	2011	Clinical	2	4.0491	38.9885	0	0	0	0	4	39995	1	1	0	0	0	1	1	0	1	1	0		1	1	1	1	1	1	1	1	1	1	1	1
277	SAMN03068194	2004BJAB10	Scaffold	Beijing, China	2004	Clinical	2	3.91017	38.8856	0	0	0	0	1	49408	1	1	0	0	1	1	1	0	1	1	0		1	1	1	1	1	1	1	1	1	1	1	1
278	SAMN03068188	2011BJAB4	Scaffold	Beijing, China	2011	Clinical	2	3.94219	38.9074	0	0	0	0	1	49408	1	1	0	0	1	1	1	0	1	1	0		1	1	1	1	1	1	1	1	1	1	1	1
279	SAMN03068198	2004BJAB14	Scaffold	Beijing, China	2004	Clinical	2	3.81494	39.001	0	0	0	0	1	49408	1	1	0	0	1	1	1	0	1	1	0		1	1	1	1	1	1	1	1	1	1	1	1
280	SAMN03068243	2011GDAB3	Scaffold	Guangdong, China	2011	Clinical	2	3.87611	38.9024	0	0	0	0	2	19890	1	1	0	0	1	1	1	0	1	1	0		1	1	1	1	1	1	1	1	1	1	1	1
281	SAMN03068196	2003BJAB12	Scaffold	Beijing, China	2003	Clinical	2	3.86483	39.0191	0	0	0	0	1	49408	1	1	0	0	1	0	0	0	1	1	0		1	1	1	1	1	1	1	1	1	1	1	1
282	SAMN03068197	2004BJAB13	Scaffold	Beijing, China	2004	Clinical	2	3.84404	39.0215	0	0	0	0	2	49408	1	1	0	0	1	0	0	0	1	1	0		1	1	1	1	1	1	1	1	1	1	1	1
283	SAMN03068249	2005JSAB1	Scaffold	Jiangsu, China	2005	Clinical	2	4.06423	39.0671	0	0	0	0	5	56907	1	1	0	0	1	1	1	0	1	1	0		1	1	1	1	1	1	1	1	1	1	1	1
284	SAMN03068256	2011SDAB1	Scaffold	Shandong, China	2011	Clinical	2	4.05477	38.8408	0	0	0	0	3	21393	1	1	0	0	1	0	0	0	1	1	0		1	1	1	1	1	1	1	1	1	1	1	1
285	SAMN03068253	2011SHAB1	Scaffold	Shanghai, China	2011	Clinical	2	3.93153	38.9937	0	0	0	0	2	11898	1	1	0	0	0	0	0	0	1	0	0		1	1	1	1	0	1	1	1	1	1	1	1
286	SAMN03068257	2011SDAB2	Scaffold	Shandong, China	2011	Clinical	2	4.01981	38.8737	0	0	0	0	5	51779	0	1	0	0	0	0	0	0	0	0	0		1	1	1	1	1	1	1	1	1	1	1	1
287	SAMN03068258	2011SDAB3	Scaffold	Shandong, China	2011	Clinical	2	4.04609	38.8553	0	0	0	0	3	19890	1	1	0	0	1	1	1	0	1	1	0		1	1	1	1	1	1	1	1	1	1	1	1
288	SAMN03068260	2011LNAB1	Scaffold	Liaoning, China	2011	Clinical	2	3.92305	38.893	0	0	0	0	3	70067	1	1	0	0	1	1	1	0	1	1	0		1	1	1	1	0	1	1	1	1	1	1	1
289	SAMN03068266	2011ZJAB1	Scaffold	Zhejiang, China	2011	Clinical	2	3.96333	38.9991	0	0	0	0	2	36199	1	1	0	0	1	1	1	0	1	1	0		1	1	1	1	0	1	1	1	1	1	1	1
290	SAMN03068264	2005LNAB4	Scaffold	Liaoning, China	2005	Clinical	2	3.85979	39.0237	0	0	0	0	3	16746	1	1	0	0	1	1	1	0	1	1	0		1	1	1	1	1	1	1	1	1	1	1	1
291	SAMN03068270	2004ZJAB5	Scaffold	Zhejiang, China	2004	Clinical	23	4.04807	38.8022	0	0	0	0	2	19460	0	1	0	0	0	0	0	0	0	0	0		1	1	1	1	1	1	1	1	1	1	1	1
292	SAMN03068271	2004ZJAB6	Scaffold	Zhejiang, China	2004	Clinical	23	4.0454	38.7938	0	0	0	0	3	19460	1	1	0	0	1	1	0	0	1	0	0		1	1	1	1	1	1	1	1	1	1	1	1
293	SAMN03068189	2011BJAB5	Scaffold	Beijing, China	2011	Clinical	2	4.14673	38.9418	0	0	0	0	6	56907	1	1	0	0	1	0	0	0	1	0	0		1	1	1	1	1	1	1	1	1	1	1	1
294	SAMN03068192	2011BJAB8	Scaffold	Beijing, China	2011	Clinical	2	4.05928	38.8899	0	0	0	0	4	51779	1	1	0	0	1	0	0	0	1	0	0		1	1	1	1	1	1	1	1	1	1	1	1
295	SAMN03068195	1999BJAB11	Scaffold	Beijing, China	1999	Clinical	2	4.14006	38.9358	0	0	0	0	2	24223	1	1	0	0	1	0	0	0	1	1	0		1	1	1	1	1	1	1	1	1	1	1	1
296	SAMN03068193	2011BJAB9	Scaffold	Beijing, China	2011	Clinical	23	3.79607	38.9451	0	0	0	0	3	62182	1	1	0	0	1	1	1	0	1	1	0		1	0	1	1	1	1	1	1	1	1	0	1
297	SAMN03068199	2011GDAB1	Scaffold	Guangdong, China	2011	Clinical	2	3.97766	38.8523	0	0	0	0	3	30406	1	1	0	0	0	0	0	0	1	0	0		1	1	1	1	1	1	1	1	1	1	1	1
298	SAMN03068241	2011GDAB2	Scaffold	Guangdong, China	2011	Clinical	1554	3.74378	38.9907	0	0	0	0	3	65760	1	1	0	0	0	0	0	0	1	1	0		1	1	1	1	1	1	1	1	1	1	1	1
299	SAMN03068244	2011GDAB4	Scaffold	Guangdong, China	2011	Clinical	2	3.93368	39.0139	0	0	0	0	4	50168	1	1	0	0	0	0	0	0	1	1	0		1	1	1	1	1	1	1	1	1	1	0	1
300	SAMN03068246	2011HNAB1	Scaffold	Henan, China	2011	Clinical	2	4.10432	39.0878	0	0	0	0	5	19890	1	1	0	0	0	0	0	0	1	1	0		1	1	1	1	1	1	1	1	1	1	1	1
301	SAMN03068251	2011TJAB1	Scaffold	Tianjin, China	2011	Clinical	105	3.80183	38.9675	0	0	0	0	2	23097	1	1	0	0	0	0	0	0	1	1	0		1	0	1	1	1	1	1	1	1	1	1	1
302	SAMN03068261	2011LNAB2	Scaffold	Liaoning, China	2011	Clinical	2	4.04062	38.9918	0	0	0	0	4	65245	1	1	0	0	1	1	1	0	1	1	0		1	1	1	1	1	1	1	1	1	1	1	1
303	SAMN03068263	2011LNAB3	Scaffold	Liaoning, China	2011	Clinical	2	3.94459	38.8886	0	0	0	0	2	10921	1	1	0	0	1	1	0	0	1	0	0		1	1	1	1	1	1	1	1	1	1	1	1
304	SAMN03068267	2011ZJAB2	Scaffold	Zhejiang, China	2011	Clinical	2	4.00331	38.9224	0	0	0	0	4	53133	1	1	0	0	1	0	0	0	0	1	0		1	1	1	1	0	1	1	1	1	1	1	1
305	SAMN03068269	2011ZJAB4	Scaffold	Zhejiang, China	2011	Clinical	10	3.81837	38.8546	0	0	0	0	6	60151	1	1	0	0	0	0	0	0	1	1	0		1	0	1	1	0	1	1	1	1	1	0	1
306	SAMN03068268	2011ZJAB3	Scaffold	Zhejiang, China	2011	Clinical	2	4.05642	39.0462	0	0	0	0	5	38571	0	1	0	0	0	0	0	0	1	0	0		1	1	1	1	1	1	1	1	1	1	1	1
307	SAMN03068190	2011BJAB6	Scaffold	Beijing, China	2011	Clinical	2	4.00039	38.8635	0	0	0	0	4	46394	1	1	0	0	1	0	0	0	1	0	0		1	1	1	1	1	1	1	1	1	1	1	1
308	SAMN03068183	2011BJAB1	Scaffold	Beijing, China	2011	Clinical	2	4.10937	38.8986	0	0	0	0	5	51778	1	1	0	0	0	0	0	0	1	1	0		1	1	1	1	1	1	1	1	1	1	1	1
309	SAMN03068184	2011BJAB2	Scaffold	Beijing, China	2011	Clinical	2	4.02885	38.8602	0	0	0	0	4	51779	1	1	0	0	1	0	0	0	0	0	0		1	1	1	1	1	1	1	1	1	1	1	1
310	SAMN03175026	M3AC9-7	Scaffold	San Juan Hospital Area, Puerto Rico	2009	Clinical	250	4.09185	38.9435	0	0	0	0	6	44657	0	1	0	0	0	0	0	0	1	0	0		1	1	1	1	1	1	1	1	1	1	1	1
311	SAMN03418024	J65	Scaffold	Japan	2010	ND	2	3.89037	38.9968	0	0	0	0	6	29723	0	1	0	0	0	0	0	0	1	0	0		1	1	1	1	1	1	1	1	1	1	1	1
312	SAMN03418025	J133	Scaffold	Japan	2010	ND	2	3.88699	38.9923	0	0	0	0	3	49408	1	1	0	0	1	0	0	0	0	1	0		1	1	1	1	1	1	1	1	1	1	1	1
313	SAMN03453211	Ab1	Scaffold	Aberdeen, Scotland	not applicable	Hospital environment	2	3.99848	39.0159	0	0	0	0	5	42260	1	1	0	0	1	0	0	0	1	0	0		1	1	1	1	1	1	1	1	1	1	1	1
314	SAMN03197109	1153_ABAU	Scaffold	WA, USA	Unknown	Clinical	2	3.98378	38.9888	0	0	0	0	2	12329	0	1	0	0	0	0	0	0	0	0	0		1	1	1	1	1	1	1	1	1	1	1	1
315	SAMN03197411	219_ABAU	Scaffold	WA, USA	Unknown	Clinical	1140	3.99893	38.6634	0	0	0	0	3	39656	1	1	0	0	1	0	0	0	0	0	0		1	0	1	1	1	1	1	1	1	1	1	1
316	SAMEA3296319	CHI-45-1	Scaffold	India	Not Found	Clinical	1	3.94559	39.2192	1	I-F1	46	0	2	9811	1	1	0	0	0	0	0	0	0	0	0		1	1	1	1	1	1	1	1	1	1	1	1
317	SAMEA3298507	CHI-34	Scaffold	India	Not Found	Clinical	1	4.03901	39.1097	1	I-F1	46	0	4	39437	1	1	0	0	0	0	0	0	1	1	0		1	1	1	1	1	1	1	1	1	1	1	1
318	SAMN04054373	A186	Scaffold	South Africa	n/a	Clinical	2	3.84519	39.0533	0	0	0	0	2	20331	1	1	0	0	1	0	0	0	1	0	0		1	1	1	1	1	1	1	1	1	1	1	1
319	SAMN04054216	Ab Crete	Scaffold	United Kingdom	2011	Clinical	2	4.13102	38.9851	0	0	0	0	6	72994	0	1	0	0	0	0	0	0	1	0	0		1	1	1	1	1	1	1	1	1	1	1	1
320	SAMN04089926	ACMH-6201	Scaffold	Lebanon	2012	ND	85	3.97783	38.8842	0	0	0	0	2	24726	0	1	0	0	0	0	0	0	1	0	0		1	1	1	1	1	1	1	1	1	1	1	1
321	SAMEA1709843	J10	Scaffold	Sydney, Australia	1999	Clinical	1	4.07907	39.0281	1	I-F1	54	0	3	23104	0	1	0	0	0	0	0	0	1	0	0		1	1	1	1	1	1	1	1	1	1	1	1
322	SAMEA1709744	J1	Scaffold	Sydney, Australia	1995	Clinical	1	3.964	39.0737	1	I-F1	54	0	3	30407	1	1	0	0	0	0	0	0	0	0	0		1	1	1	1	1	1	1	1	1	1	1	1
323	SAMEA1709886	J5	Scaffold	Sydney, Australia	1997	Clinical	1	3.96801	39.0818	1	I-F1	54	0	3	23104	1	1	0	0	0	0	0	0	0	0	0		1	1	1	1	1	1	1	1	1	1	1	1
324	SAMEA1317937	D78	Scaffold	Sydney, Australia	2010	Clinical	1	4.01032	38.9601	1	I-F1	52	0	6	42607	0	1	0	0	0	0	0	0	0	0	0		1	1	1	1	1	1	1	1	1	1	1	1
325	SAMEA1466056	D30	Scaffold	Sydney, Australia	2008	Clinical	1	3.88057	39.0113	1	I-F1	54	0	4	8083	1	1	0	0	0	0	0	0	1	0	0		1	1	1	1	1	1	1	1	1	1	1	1
326	SAMEA1466011	A92	Scaffold	Sydney, Australia	2005	Clinical	1	3.90006	39.0141	1	I-F1	54	0	5	12646	1	1	0	0	1	0	0	0	1	0	0		1	1	1	1	1	1	1	1	1	1	1	1
327	SAMEA1317920	D81	Scaffold	Sydney, Australia	2010	Clinical	1	4.01111	38.9613	1	I-F1	52	0	6	55429	1	1	0	0	1	0	0	0	1	0	0		1	1	1	1	1	1	1	1	1	1	1	1
328	SAMEA1317939	WM98	Scaffold	Sydney, Australia	1998	Clinical	1	4.06916	39.0247	1	I-F1	54	0	3	23104	0	1	0	0	0	0	0	0	0	0	0		1	1	1	1	1	1	1	1	1	1	1	1
329	SAMEA1317924	D2	Scaffold	Sydney, Australia	2006	Clinical	1	3.95678	38.9934	1	I-F1	56	0	4	40119	0	1	0	0	0	0	0	0	0	0	0		1	1	1	1	1	1	1	1	1	1	1	1
330	SAMEA1466008	A388	Scaffold	Greece	2002	Clinical	1	3.92599	39.0816	1	I-F1	53	0	4	26884	1	1	0	0	0	0	0	0	0	0	0		1	1	1	1	0	1	1	1	1	1	1	1
331	SAMEA1317927	RBH3	Scaffold	Brisbane, Australia	2002	Clinical	1	4.0114	39.0865	1	I-F1	52	0	5	16221	0	1	0	0	0	0	0	0	0	0	0		1	1	1	1	1	1	1	1	1	1	1	1
332	SAMEA1317931	D62	Scaffold	Sydney, Australia	2010	Clinical	1	3.79876	38.9776	1	I-F1	56	0	3	40119	0	1	0	0	0	0	0	0	0	0	0		1	1	1	1	1	1	1	1	1	1	1	1
333	SAMEA1709848	J7	Scaffold	Sydney, Australia	1998	Clinical	1	4.06953	39.0211	1	I-F1	54	0	3	30407	0	1	0	0	1	0	0	0	1	0	0		1	1	1	1	1	1	1	1	1	1	1	1
334	SAMEA1466052	A85	Scaffold	Sydney, Australia	2003	Clinical	1	4.08361	38.9987	1	I-F1	52	0	6	29366	1	1	0	0	1	1	0	0	1	0	1		1	1	1	1	1	1	1	1	1	1	1	1
335	SAMEA1317922	D13	Scaffold	Sydney, Australia	2009	Clinical	1	4.04917	39.0716	1	I-F1	52	0	9	64238	0	1	0	0	0	0	0	0	0	0	0		1	1	1	1	1	1	1	1	1	1	1	1
336	SAMEA1465988	6772166	Scaffold	Adelaide, Australia	2002	Clinical	1	4.00129	39.0938	1	I-F1	52	0	6	29366	0	0	0	0	0	0	0	0	0	0	0		1	1	1	1	1	1	1	1	1	1	1	1
337	SAMEA1466028	G7	Scaffold	Melbourne, Australia	2003	Clinical	1	4.07247	38.988	1	I-F1	52	0	4	41643	0	1	0	0	0	0	0	0	0	0	0		1	1	1	1	1	1	1	1	1	1	1	1
338	SAMEA1709749	A297	Scaffold	Netherlands	1984	Clinical	1	4.10978	39.0944	1	I-F1	53	0	5	14625	0	1	0	0	1	0	0	0	0	0	0		1	1	1	1	1	1	1	1	1	1	1	1
339	SAMEA1466082	A83	Scaffold	Sydney, Australia	2002	Clinical	1	3.85864	39.0108	1	I-F1	54	0	4	40362	0	1	0	0	0	0	0	0	1	0	0		1	1	1	1	1	1	1	1	1	1	1	1
340	SAMEA1317930	D3208	Scaffold	Sydney, Australia	1997	Clinical	1	3.94043	39.1315	1	I-F1	61	0	5	15084	1	1	0	0	1	0	0	0	1	0	0		1	1	1	1	1	1	1	1	1	1	1	1
341	SAMN04366600	IITR88	Scaffold	India	2015	Environmental	54	4.16746	38.9602	0	0	0	0	7	154871	1	1	0	0	0	0	0	0	0	0	0		1	1	1	1	1	1	1	1	1	1	1	1
342	SAMN04005087	AbMDR-GLH3	Scaffold	Seville, Spain	2011	Clinical	187	3.94978	39.0568	0	0	0	0	2	28182	1	1	0	0	1	0	0	0	1	0	0		1	1	1	1	1	1	1	1	1	1	1	1
343	SAMN04005086	AbMDR-GLH2	Scaffold	Seville, Spain	2011	Clinical	745	4.14343	39.2087	0	0	0	0	4	20984	0	1	0	0	0	0	0	0	0	0	0		1	1	1	1	1	1	1	1	1	1	1	1
344	SAMN04005089	AbMDR-GLH5	Scaffold	Seville, Spain	2011	Clinical	2	4.12935	39.1549	0	0	0	0	3	30031	0	1	0	0	0	0	0	0	1	1	0		1	1	1	1	1	1	1	1	1	1	1	1
345	SAMN04005091	AbMDR-GLH7	Scaffold	Seville, Spain	2011	Clinical	2	3.97522	39.2558	0	0	0	0	2	24053	0	1	0	0	1	0	0	0	1	0	0		1	1	1	1	1	1	1	1	1	1	1	1
346	SAMN04005090	AbMDR-GLH6	Scaffold	Seville, Spain	2011	Clinical	2	4.12305	39.1752	0	0	0	0	3	47427	0	1	0	0	0	0	0	0	0	0	0		1	1	1	1	1	1	1	1	1	1	1	1
347	SAMN04005092	AbMDR-GLH8	Scaffold	Seville, Spain	2011	Clinical	187	3.87671	39.0925	0	0	0	0	2	24643	0	1	0	0	0	0	0	0	1	0	0		1	1	1	1	1	1	1	1	1	1	1	1
348	SAMN04005093	AbMDR-GLH9	Scaffold	Seville, Spain	2011	Clinical	187	3.82012	39.2597	0	0	0	0	3	27924	0	1	0	0	0	0	0	0	0	0	0		1	1	1	1	1	1	1	1	1	1	1	1
349	SAMN04005094	AbMDR-GLH10	Scaffold	Seville, Spain	2011	Clinical	187	3.88648	39.1756	0	0	0	0	3	15019	0	1	0	0	0	0	0	0	0	0	0		1	1	1	1	1	1	1	1	1	1	1	1
350	SAMN04005088	AbMDR-GLH4	Scaffold	Seville, Spain	2011	Clinical	745	4.13946	39.1924	0	0	0	0	4	62336	0	1	0	0	1	0	0	0	1	0	0		1	1	1	1	1	1	1	1	1	1	1	1
351	SAMN04005095	AbMDR-GLH11	Scaffold	Seville, Spain	2011	Clinical	187	3.92103	39.1524	0	0	0	0	3	13081	0	1	0	0	0	0	0	0	0	0	0		1	1	1	1	1	1	1	1	1	1	1	1
352	SAMN04005085	AbMDR-GLH1	Scaffold	Seville, Spain	2011	Clinical	187	3.89341	38.9727	0	0	0	0	1	33630	0	1	0	0	0	0	0	0	0	0	0		1	1	1	1	1	1	1	1	1	1	1	1
353	SAMN04407353	MEX11594	Scaffold	Mexico City, Mexico	2011	Clinical	1	3.7455	38.9581	1	I-F1	56	0	2	24614	0	1	0	0	0	0	0	0	0	0	0		1	1	1	1	1	1	1	1	1	1	1	1
354	SAMN03078660	AB2828	Scaffold	Walter Reed Army Medical Center, USA	2006	Clinical	25	4.4269	39.211	2	I-F1	50	0	3	36966	1	1	0	0	1	0	0	0	1	0	0		1	0	1	1	1	1	1	1	1	1	1	1
355	SAMN03078661	AB3340	Scaffold	Walter Reed Army Medical Center, USA	2006	Clinical	20	4.01025	38.8572	2	I-F1	49	0	4	43734	0	1	0	0	1	0	0	0	1	0	0		1	1	1	1	1	1	1	1	1	1	1	1
356	SAMN03078662	AB3560	Scaffold	Walter Reed Army Medical Center, USA	2006	Clinical	3	4.01213	38.9237	0	0	0	0	4	45832	1	1	0	0	1	1	0	0	1	1	0		1	1	1	1	1	1	1	1	1	1	1	1
357	SAMN03078659	AB967	Scaffold	Walter Reed Army Medical Center, USA	2003	Clinical	48	3.79503	38.8431	0	0	0	0	3	35058	1	1	0	0	1	0	0	0	1	0	0		1	1	1	1	1	1	1	1	1	1	1	1
358	SAMN03078664	AB3785	Scaffold	Walter Reed Army Medical Center, USA	2007	Clinical	2	3.89458	39.0059	0	0	0	0	2	37224	1	1	0	0	0	0	0	0	1	1	0		1	1	1	1	1	1	1	1	1	1	1	1
359	SAMN03078663	AB3638	Scaffold	Walter Reed Army Medical Center, USA	2007	Clinical	25	4.29458	38.7238	1	I-F1	55	0	3	18818	1	1	0	0	1	0	0	0	1	0	0		1	0	1	1	1	1	1	1	1	1	1	1
360	SAMN03078665	AB3806	Scaffold	Walter Reed Army Medical Center, USA	2007	Clinical	25	4.29529	38.7487	1	I-F1	55	0	3	36966	0	1	0	0	0	0	0	0	0	0	0		1	0	1	1	1	1	1	1	1	1	1	1
361	SAMN03078666	AB3927	Scaffold	Walter Reed Army Medical Center, USA	2007	Clinical	717	4.11378	38.8151	1	I-F1	52	0	7	75458	1	1	0	0	1	0	0	0	1	0	0		1	1	1	1	1	1	1	1	1	1	1	1
362	SAMN03078668	AB4026	Scaffold	Walter Reed Army Medical Center, USA	2007	Clinical	2	3.9052	38.9923	0	0	0	0	3	49408	0	1	0	0	0	0	0	0	1	0	0		1	1	1	1	1	1	1	1	1	1	1	1
363	SAMN03078669	AB4027	Scaffold	Walter Reed Army Medical Center, USA	2007	Clinical	2	3.90396	38.9991	0	0	0	0	3	49408	0	1	0	0	1	0	0	0	0	0	0		1	1	1	1	1	1	1	1	1	1	1	1
364	SAMN03078667	AB4025	Scaffold	Walter Reed Army Medical Center, USA	2007	Clinical	2	3.90267	38.9982	0	0	0	0	2	49408	1	1	0	0	1	0	0	0	1	0	0		1	1	1	1	1	1	1	1	1	1	1	1
365	SAMN03078673	AB4456	Scaffold	Walter Reed Army Medical Center, USA	2007	Clinical	3	4.00181	38.921	0	0	0	0	4	87119	1	1	0	0	0	0	0	0	0	0	0		1	1	1	1	1	1	1	1	1	1	1	1
366	SAMN03078670	AB4052	Scaffold	Walter Reed Army Medical Center, USA	2007	Clinical	2	3.92134	38.9977	0	0	0	0	5	32422	1	1	0	0	0	0	0	0	0	0	0		1	1	1	1	1	1	1	1	1	1	1	1
367	SAMN03078672	AB4448	Scaffold	Walter Reed Army Medical Center, USA	2007	Clinical	1	3.99226	38.9154	1	I-F1	52	0	5	9811	1	1	0	0	1	0	0	0	1	0	0		1	1	1	1	1	1	1	1	1	1	1	1
368	SAMN03078674	AB4490	Scaffold	Walter Reed Army Medical Center, USA	2008	Clinical	1	3.9474	38.9937	1	I-F1	52	0	6	13232	0	1	0	0	0	0	0	0	1	0	0		1	1	1	1	1	1	1	1	1	1	1	1
369	SAMN03078675	AB4498	Scaffold	Walter Reed Army Medical Center, USA	2008	Clinical	2	3.90518	38.9976	0	0	0	0	3	10328	1	1	0	0	1	0	0	0	1	0	0		1	1	1	1	1	1	1	1	1	1	1	1
370	SAMN03078676	AB4795	Scaffold	Walter Reed Army Medical Center, USA	2008	Clinical	2	3.88234	39.026	0	0	0	0	3	31128	1	1	0	0	1	0	0	0	1	0	0		1	1	1	1	1	1	1	1	1	1	1	1
371	SAMN03078677	AB4878	Scaffold	Walter Reed Army Medical Center, USA	2008	Clinical	2	3.86257	38.9804	0	0	0	0	4	36554	0	1	0	0	0	0	0	0	1	0	0		1	1	1	1	1	1	1	1	1	1	1	1
372	SAMN03078679	AB4957	Scaffold	Walter Reed Army Medical Center, USA	2008	Clinical	2	3.88204	38.9747	0	0	0	0	5	19690	0	1	0	0	1	0	0	0	1	0	0		1	1	1	1	1	1	1	1	1	1	1	1
373	SAMN03078678	AB4932	Scaffold	Walter Reed Army Medical Center, USA	2008	Clinical	2	3.86597	38.9865	0	0	0	0	5	36554	1	1	0	0	0	0	0	0	1	1	0		1	1	1	1	1	1	1	1	1	1	1	1
374	SAMN03078681	AB5001	Scaffold	Walter Reed Army Medical Center, USA	2008	Clinical	2	3.78947	38.9856	0	0	0	0	2	36554	1	1	0	0	0	0	0	0	1	1	0		1	1	1	1	1	1	1	1	1	1	1	1
375	SAMN03078680	AB4991	Scaffold	Walter Reed Army Medical Center, USA	2008	Clinical	1	3.87711	39.0873	1	I-F1	52	0	3	9811	0	1	0	0	0	0	0	0	0	0	0		1	1	1	1	1	1	1	1	1	1	1	1
376	SAMN03078683	AB5674	Scaffold	Walter Reed Army Medical Center, USA	2009	Clinical	1	3.86925	39.0331	1	I-F1	52	0	6	16221	0	1	0	0	0	0	0	0	0	0	0		1	1	1	1	1	1	1	1	1	1	1	1
377	SAMN03078682	AB5197	Scaffold	Walter Reed Army Medical Center, USA	2008	Clinical	1	3.95948	39.0374	1	I-F1	53	0	4	36051	0	1	0	0	0	0	0	0	0	1	0		1	1	1	1	1	1	1	1	1	1	1	1
378	SAMN04376868	2015ZJAB1	Scaffold	Hangzhou, China	2014	Clinical	2	3.95496	38.9124	0	0	0	0	4	26602	0	1	0	0	0	0	0	0	0	0	0		1	1	1	1	1	1	1	1	1	1	1	1
379	SAMN04376870	2015ZJAB3	Scaffold	Hangzhou, China	2014	Clinical	2	3.94397	38.9839	0	0	0	0	6	58491	0	1	0	0	0	0	0	0	0	0	0		1	1	1	1	1	1	1	1	1	1	1	1
380	SAMN04376869	2015ZJAB2	Scaffold	Hangzhou, China	2014	Clinical	2	3.96437	38.9184	0	0	0	0	4	26602	0	1	0	0	0	0	0	0	0	0	0		1	1	1	1	1	1	1	1	1	1	1	1
381	SAMN04376872	2015ZJAB7	Scaffold	Hangzhou, China	2013	Clinical	2	4.10121	39.0517	0	0	0	0	7	36690	0	1	0	0	0	0	0	0	0	0	0		1	1	1	1	0	1	1	1	1	1	1	1
382	SAMN04376873	2015ZJAB8	Scaffold	Hangzhou, China	2014	Clinical	2	4.07626	39.0151	0	0	0	0	7	36690	0	1	0	0	0	0	0	0	1	0	0		1	1	1	1	0	1	1	1	1	1	1	1
383	SAMN04521099	A457	Scaffold	University of aberdeen, Estonia	n/a	Clinical	1035	3.87481	38.9236	0	0	0	0	4	64929	0	1	0	0	0	0	0	0	1	0	0		1	1	1	1	1	1	1	1	1	1	1	1
384	SAMN05173197	HJ01	Scaffold	Zhejiang, China	2013	Clinical	2	4.02323	38.8698	0	0	0	0	2	21244	0	1	0	0	0	0	0	0	1	0	0		1	1	1	1	0	1	1	1	1	1	1	1
385	SAMN03699770	M3AC14-8	Scaffold	Puerto Rico	2014	Clinical	2	4.13574	39.2745	0	0	0	0	6	86398	0	1	0	0	0	0	0	0	0	0	0		1	1	1	1	1	1	1	1	1	1	1	1
386	SAMN05173200	HJ03	Scaffold	Zhejiang, China	2013	Clinical	2	3.95349	38.8891	0	0	0	0	2	38526	0	1	0	0	0	0	0	0	0	0	0		1	1	1	1	1	1	1	1	1	1	1	1
387	SAMN05173213	HJ04	Scaffold	Zhejiang, China	2013	Clinical	2	3.95162	38.8887	0	0	0	0	3	37846	1	1	0	0	0	0	0	0	0	1	0		1	1	1	1	1	1	1	1	1	1	1	1
388	SAMN05173231	HJ07	Scaffold	Zhejiang, China	2013	Clinical	2	4.02374	38.8505	0	0	0	0	4	88893	1	1	0	0	0	0	0	0	1	0	0		1	1	1	1	0	1	1	1	1	1	1	1
389	SAMN05173233	HJ08	Scaffold	Zhejiang, China	2013	Clinical	2	4.02215	38.8464	0	0	0	0	3	57004	0	1	0	0	0	0	0	0	0	0	0		1	1	1	1	0	1	1	1	1	1	1	1
390	SAMN05173236	HJ10	Scaffold	Zhejiang, China	2014	Clinical	2	3.95349	38.9304	0	0	0	0	3	19890	0	1	0	0	0	0	0	0	0	0	0		1	1	1	1	1	1	1	1	1	1	1	1
391	SAMN05177789	HJ11	Scaffold	Zhejiang, China	2014	Clinical	2	3.90727	38.8525	0	0	0	0	3	42077	0	1	0	0	0	0	0	0	0	0	0		1	1	1	1	1	1	1	1	1	1	1	1
392	SAMN05173225	HJ05	Scaffold	Zhejiang, China	2013	Clinical	2	3.95476	38.9275	0	0	0	0	3	21393	1	1	0	0	0	0	0	0	1	1	0		1	1	1	1	1	1	1	1	1	1	1	1
393	SAMN05173229	HJ06	Scaffold	Zhejiang, China	2013	Clinical	2	3.95492	38.9341	0	0	0	0	4	53282	0	1	0	0	0	0	0	0	0	0	0		1	1	1	1	1	1	1	1	1	1	1	1
394	SAMN05177790	HJ12	Scaffold	Zhejiang, China	2014	Clinical	2	3.91876	38.8601	0	0	0	0	3	54761	0	1	0	0	0	0	0	0	1	0	0		1	1	1	1	1	1	1	1	1	1	1	1
395	SAMN05177791	HJ13	Scaffold	Zhejiang, China	2014	Clinical	2	4.07047	39.0196	0	0	0	0	3	21244	1	1	0	0	0	0	0	0	1	0	0		1	1	1	1	1	1	1	1	1	1	1	1
396	SAMN05178265	HJ16	Scaffold	Zhejiang, China	2014	Clinical	2	3.92784	38.833	0	0	0	0	3	43710	0	1	0	0	0	0	0	0	0	0	0		1	1	1	1	1	1	1	1	1	1	1	1
397	SAMN05178483	HJ16-2	Scaffold	Zhejiang, China	2014	Clinical	2	3.93824	38.8312	0	0	0	0	3	35378	1	1	0	0	0	0	0	0	0	1	0		1	1	1	1	1	1	1	1	1	1	1	1
398	SAMN05178494	HJ18-2	Scaffold	Zhejiang, China	2014	Clinical	2	3.9439	38.8209	0	0	0	0	3	42077	0	1	0	0	0	0	0	0	1	0	0		1	1	1	1	1	1	1	1	1	1	1	1
399	SAMN05178495	HJ19	Scaffold	Zhejiang, China	2014	Clinical	2	3.94143	38.8282	0	0	0	0	3	42077	1	1	0	0	0	0	0	0	1	1	0		1	1	1	1	1	1	1	1	1	1	1	1
400	SAMN05178496	HJ19-2	Scaffold	Zhejiang, China	2014	Clinical	2	3.9425	38.8281	0	0	0	0	3	50388	1	1	0	0	1	0	0	0	1	0	0		1	1	1	1	1	1	1	1	1	1	1	1
401	SAMN05178517	HJ20	Scaffold	Zhejiang, China	2014	Clinical	2	3.94499	38.8364	0	0	0	0	3	35378	1	1	0	0	1	1	0	0	1	0	1		1	1	1	1	1	1	1	1	1	1	1	1
402	SAMN05178485	HJ18	Scaffold	Zhejiang, China	2014	Clinical	2	3.94224	38.8256	0	0	0	0	3	42077	1	1	0	0	1	0	0	0	1	0	0		1	1	1	1	1	1	1	1	1	1	1	1
403	SAMN05257111	3.5D	Scaffold	Germany	2013	Clinical Other	388	4.37298	39.6518	0	0	0	0	3	29373	1	1	0	0	0	0	0	0	1	1	0		1	1	1	1	1	1	1	1	1	1	1	1
404	SAMN05257110	192/2C	Scaffold	Poland	2013	Clinical Other	ND	3.91939	39.3729	0	0	0	0	1	13121	1	1	0	0	0	0	0	0	1	1	0		1	1	1	1	1	1	1	1	1	1	1	1
405	SAMN05257112	65	Scaffold	Germany	2012	Clinical Other	23	4.25352	40.6228	0	0	0	0	3	63709	0	1	0	0	0	0	0	0	0	0	0		1	1	1	1	1	1	1	1	1	1	1	1
406	SAMN05257114	42R3	Scaffold	Poland	2014	Clinical Other	ND	4.15014	39.7356	0	0	0	0	1	14999	0	1	0	0	0	0	0	0	0	0	0		1	1	1	1	1	1	1	1	1	1	1	1
407	SAMN05003718	CU060707	Scaffold	Aurora, USA	2007	Clinical	2	4.11665	39.2642	1	0	5	0	5	51197	1	1	0	0	0	0	0	0	1	0	0		1	1	1	1	1	1	1	1	1	1	1	1
408	SAMN05005381	CU032113	Scaffold	Aurora, USA	2013	Clinical	79	4.1811	39.2	2	I-F2	77	0	6	62706	1	1	0	0	0	0	0	0	1	0	0		1	1	1	1	1	1	1	1	1	1	1	1
409	SAMN05292947	IHIT17886	Scaffold	Robert Koch Institute, Germany	2011	Clinical Other	10	4.0541	38.8072	0	0	0	0	5	43910	1	1	0	0	1	0	0	0	1	0	0		1	1	1	1	0	1	1	1	1	1	0	1
410	SAMN05292964	IHIT29106	Scaffold	Robert Koch Institute, Germany	2014	Clinical	2	4.05623	39.1582	0	0	0	0	1	14350	1	1	0	0	0	0	0	0	1	0	0		1	1	1	1	1	1	1	1	1	1	1	1
411	SAMN05292963	IHIT25424	Scaffold	Germany	2011	Clinical	1	4.10631	39.0361	2	I-F1	65	0	4	9439	1	1	0	0	0	0	0	0	1	0	0		1	1	1	1	1	1	1	1	1	1	1	1
412	SAMN05292962	IHIT17966	Scaffold	Robert Koch Institute, Germany	2011	Clinical Other	10	4.14562	38.6396	0	0	0	0	5	22314	0	1	0	0	0	0	0	0	0	0	0		1	1	1	1	0	1	1	1	1	1	0	1
413	SAMN04038510	ST-2_clon_2010	Scaffold	Sevilla, Spain	2010	Clinical	2	4.09261	39.0357	0	0	0	0	4	44678	0	1	0	0	0	0	0	0	0	0	0		1	1	1	1	1	1	1	1	1	1	1	1
414	SAMN05601616	XH193	Scaffold	Hangzhou, China	2014	ND	437	3.95599	38.878	0	0	0	0	4	53544	1	1	0	0	0	0	0	0	1	0	0		1	1	1	1	1	1	1	1	1	1	1	1
415	SAMN05601618	XH198	Scaffold	Hangzhou, China	2014	ND	437	4.12508	38.7732	0	0	0	0	5	29364	0	1	0	0	0	0	0	0	1	0	0		1	1	1	1	1	1	1	1	1	1	1	1
416	SAMN05601613	XH192	Scaffold	Hangzhou, China	2014	ND	437	4.06954	38.695	0	0	0	0	3	27690	0	1	0	0	0	0	0	0	1	0	0		1	1	1	1	1	1	1	1	1	1	1	1
417	SAMN05601614	XH182	Scaffold	Hangzhou, China	2014	ND	437	4.00669	38.7598	0	0	0	0	4	41739	1	1	0	0	0	0	0	0	1	0	0		1	1	1	1	1	1	1	1	1	1	1	1
418	SAMN05601612	XH181	Scaffold	Hangzhou, China	2014	ND	437	3.99396	38.7908	0	0	0	0	4	48608	1	1	0	0	1	0	0	0	1	0	0		1	1	1	1	1	1	1	1	1	1	1	1
419	SAMN05601611	XH191	Scaffold	Hangzhou, China	2014	ND	437	4.02338	38.6822	0	0	0	0	3	30475	0	1	0	0	0	0	0	0	1	0	0		1	1	1	1	1	1	1	1	1	1	1	1
420	SAMN05601615	XH183	Scaffold	Hangzhou, China	2014	ND	437	4.03628	38.7116	0	0	0	0	3	15315	0	1	0	0	0	0	0	0	0	0	0		1	1	1	1	1	1	1	1	1	1	1	1
421	SAMN05601617	XH184	Scaffold	Hangzhou, China	2014	ND	437	4.00252	38.7671	0	0	0	0	3	27690	1	1	0	0	1	0	0	0	1	0	0		1	1	1	1	1	1	1	1	1	1	1	1
422	SAMN04745477	XH726	Scaffold	Hangzhou, China	2014	Clinical	ND	3.71567	38.7411	0	0	0	0	3	43710	1	1	0	0	1	0	0	0	1	0	0		1	1	1	1	1	1	1	1	1	1	1	1
423	SAMN04745480	XH729	Scaffold	Hangzhou, China	2014	Clinical	ND	3.79798	38.7728	0	0	0	0	4	61926	1	1	0	0	1	0	0	0	1	0	0		1	0	1	1	1	1	1	1	1	1	1	1
424	SAMN04745479	XH728	Scaffold	Hangzhou, China	2014	Clinical	2	4.01883	38.9434	0	0	0	0	3	21244	1	1	0	0	0	0	0	0	1	1	0		1	1	1	1	0	1	1	1	1	1	1	1
425	SAMN04745492	XH742	Scaffold	Hangzhou, China	2014	Clinical	2	3.92924	38.8386	0	0	0	0	3	42077	1	1	0	0	1	0	0	0	1	0	0		1	1	1	1	1	1	1	1	1	1	1	1
426	SAMN04745493	XH743	Scaffold	Hangzhou, China	2014	Clinical	2	3.69007	38.7984	0	0	0	0	3	43710	0	1	0	0	0	0	0	0	1	0	0		1	1	1	1	1	1	1	1	1	1	1	0
427	SAMN04745494	XH744	Scaffold	Hangzhou, China	2014	Clinical	2	3.94333	38.8215	0	0	0	0	3	38658	1	1	0	0	1	0	0	0	1	0	0		1	1	1	1	1	1	1	1	1	1	1	1
428	SAMN04745497	XH747	Scaffold	Hangzhou, China	2013	Clinical	2	4.00805	39.0592	0	0	0	0	4	44218	1	1	0	0	1	1	0	0	1	0	1		1	1	1	1	1	1	1	1	1	1	1	1
429	SAMN04745503	XH753	Scaffold	Hangzhou, China	2014	Clinical	2	3.93611	38.8256	0	0	0	0	3	43710	1	1	0	0	1	1	0	0	1	0	1		1	1	1	1	1	1	1	1	1	1	1	1
430	SAMN04745507	XH757	Scaffold	Hangzhou, China	2014	Clinical	2	3.83122	38.9138	0	0	0	0	4	44218	0	1	0	0	0	0	0	0	0	0	0		1	1	1	1	0	1	1	1	1	1	1	1
431	SAMN04745513	XH767	Scaffold	Hangzhou, China	2014	Clinical	2	3.95029	38.9802	0	0	0	0	3	11898	0	1	0	0	0	0	0	0	0	0	0		1	1	1	1	1	1	1	1	1	1	1	1
432	SAMN04745516	XH770	Scaffold	Hangzhou, China	2012	Clinical	2	3.81868	38.9181	0	0	0	0	3	35718	1	1	0	0	1	1	0	0	1	0	1		1	1	1	1	0	1	1	1	1	1	1	0
433	SAMN04745523	XH793	Scaffold	Hangzhou, China	2013	Clinical	2	3.94342	38.8254	0	0	0	0	3	42077	1	1	0	0	1	0	0	0	1	0	0		1	1	1	1	1	1	1	1	1	1	1	1
434	SAMN04745529	XH799	Scaffold	Hangzhou, China	2014	Clinical	2	4.01226	38.8795	0	0	0	0	6	72217	0	1	0	0	0	0	0	0	0	0	0		1	1	1	1	1	1	1	1	1	1	1	1
435	SAMN04745531	XH801	Scaffold	Hangzhou, China	2013	Clinical	2	3.87826	38.9548	0	0	0	0	1	29318	1	1	0	0	1	0	0	0	1	0	0		1	1	1	1	1	1	1	1	1	1	1	1
436	SAMN04745542	XH829	Scaffold	Hangzhou, China	2014	Clinical	2	4.04705	39.2893	0	0	0	0	3	42077	0	1	0	0	0	0	0	0	0	0	0		1	1	1	1	1	1	1	1	1	1	1	1
437	SAMN04745540	XH823	Scaffold	Hangzhou, China	2013	Clinical	2	4.09219	39.0498	0	0	0	0	6	44218	1	1	0	0	1	0	0	0	1	0	0		1	1	1	1	1	1	1	1	1	1	1	1
438	SAMN04745548	XH837	Scaffold	Hangzhou, China	2013	Clinical	2	3.931	38.8518	0	0	0	0	3	49950	1	1	0	0	0	0	0	0	1	1	0		1	1	1	1	1	1	1	1	1	1	1	1
439	SAMN04745550	XH780	Scaffold	Hangzhou, China	2013	Clinical	2	4.05471	39.0834	0	0	0	0	3	21244	0	1	0	0	0	0	0	0	0	0	0		1	1	1	1	0	1	1	1	1	1	1	1
440	SAMN04745551	XH781	Scaffold	Hangzhou, China	2013	Clinical	2	3.75458	38.7699	0	0	0	0	3	43710	1	1	0	0	1	0	0	0	1	0	0		1	1	1	1	1	1	1	1	1	1	1	1
441	SAMN04745553	XH822	Scaffold	Hangzhou, China	2014	Clinical	2	3.93889	38.8316	0	0	0	0	3	32416	1	1	0	0	1	0	0	0	1	0	0		1	1	1	1	1	1	1	1	1	1	1	1
442	SAMN04745554	XH827	Scaffold	Hangzhou, China	2012	Clinical	10	3.80384	38.8452	0	0	0	0	3	15906	1	1	0	0	0	0	0	0	1	0	0		1	0	1	1	0	1	1	1	1	1	0	1
443	SAMN04745555	XH828	Scaffold	Hangzhou, China	2013	Clinical	10	3.76261	38.8416	0	0	0	0	4	18162	1	1	0	0	0	0	0	0	1	0	0		1	1	1	1	0	1	1	1	1	1	0	1
444	SAMN04745556	XH839	Scaffold	Hangzhou, China	2012	Clinical	2	3.96283	38.9697	0	0	0	0	3	24158	1	1	0	0	0	0	0	0	1	0	0		1	1	1	1	1	1	1	1	1	1	1	1
445	SAMN04745459	XH704	Scaffold	Hangzhou, China	2014	Clinical	2	3.90027	38.8012	0	0	0	0	3	35172	1	1	0	0	0	0	0	0	0	0	0		1	1	1	1	0	1	1	1	1	1	1	1
446	SAMN04745458	XH703	Scaffold	Hangzhou, China	2013	Clinical	ND	4.0317	38.7875	0	0	0	0	4	31889	0	1	0	0	0	0	0	0	1	0	0		1	1	1	1	1	1	1	1	1	1	1	1
447	SAMN04745460	XH705	Scaffold	Hangzhou, China	2014	Clinical	2	3.95942	38.8533	0	0	0	0	3	49521	0	1	0	0	0	0	0	0	0	0	0		1	1	1	1	1	1	1	1	1	1	1	1
448	SAMN04745463	XH708	Scaffold	Hangzhou, China	2014	Clinical	2	3.69717	38.8597	0	0	0	0	1	20161	1	1	0	0	1	0	0	0	1	0	0		1	1	1	1	1	1	1	1	1	1	1	1
449	SAMN04745464	XH709	Scaffold	Hangzhou, China	2012	Clinical	2	4.09959	39.0061	0	0	0	0	6	44218	1	1	0	0	1	1	0	0	1	0	1		1	1	1	1	1	1	1	1	1	1	1	1
450	SAMN04745465	XH710	Scaffold	Hangzhou, China	2012	Clinical	2	4.10923	38.7098	0	0	0	0	2	35469	0	1	0	0	1	0	0	0	1	0	0		1	1	1	1	1	1	1	1	1	1	1	1
451	SAMN04745466	XH713	Scaffold	Hangzhou, China	2013	Clinical	2	3.99534	38.8277	0	0	0	0	4	44218	1	1	0	0	1	1	0	0	1	0	1		1	1	1	1	1	1	1	1	1	1	1	1
452	SAMN04745467	XH714	Scaffold	Hangzhou, China	2013	Clinical	ND	3.90343	38.9132	0	0	0	0	4	44218	0	1	0	0	0	0	0	0	0	0	0		1	1	1	1	1	1	1	1	1	1	1	1
453	SAMN04745470	XH718	Scaffold	Hangzhou, China	2014	Clinical	2	3.73004	38.9443	0	0	0	0	3	33414	1	1	0	0	0	0	0	0	1	1	0		1	1	1	1	1	1	1	0	1	1	0	1
454	SAMN04745472	XH720	Scaffold	Hangzhou, China	2014	Clinical	2	3.7668	38.9635	0	0	0	0	3	42077	1	1	0	0	0	0	0	0	1	1	0		1	1	1	1	1	1	1	1	1	1	1	1
455	SAMN04745471	XH719	Scaffold	Hangzhou, China	2014	Clinical	2	3.97544	38.8747	0	0	0	0	2	33414	1	1	0	0	0	0	0	0	1	1	1		1	1	1	1	1	1	1	1	1	1	1	1
456	SAMN04745473	XH721	Scaffold	Hangzhou, China	2014	Clinical	2	3.95727	38.8659	0	0	0	0	3	34612	1	1	0	0	0	0	0	0	1	1	1		1	1	1	1	1	1	1	1	1	1	1	1
457	SAMN04745474	XH722	Scaffold	Hangzhou, China	2013	Clinical	2	3.79154	38.9316	0	0	0	0	3	33414	1	1	0	0	0	0	0	0	1	1	0		1	1	1	1	1	1	1	1	1	1	1	1
458	SAMN04745475	XH723	Scaffold	Hangzhou, China	2013	Clinical	2	3.89185	39.0522	0	0	0	0	3	26602	1	1	0	0	1	0	0	0	1	0	0		1	1	1	1	1	1	1	1	1	1	1	1
459	SAMN04745476	XH724	Scaffold	Hangzhou, China	2014	Clinical	2	3.62619	38.9546	0	0	0	0	3	26602	1	1	0	0	1	0	0	0	1	0	0		0	1	1	1	1	1	1	0	1	1	0	1
460	SAMN04745481	XH730	Scaffold	Hangzhou, China	2014	Clinical	46	4.12846	38.8973	0	0	0	0	5	42696	1	1	0	0	1	0	0	0	1	0	0		1	1	1	1	1	1	1	1	1	1	1	1
461	SAMN04745482	XH731	Scaffold	Hangzhou, China	2014	Clinical	2	3.795	38.7641	0	0	0	0	3	50388	1	1	0	0	1	1	0	0	1	0	1		1	1	1	1	1	1	1	1	1	1	1	1
462	SAMN04745483	XH732	Scaffold	Hangzhou, China	2014	Clinical	2	3.8937	38.81	0	0	0	0	3	42077	1	1	0	0	1	0	0	0	1	0	0		1	1	1	1	1	1	1	1	1	1	1	1
463	SAMN04745484	XH733	Scaffold	Hangzhou, China	2013	Clinical	880	3.96462	39.1882	0	0	0	0	4	73413	0	1	0	0	0	0	0	0	0	0	0		1	1	1	1	1	1	1	1	1	1	1	1
464	SAMN04745485	XH735	Scaffold	Hangzhou, China	2013	Clinical	2	4.08569	38.9554	0	0	0	0	4	44218	1	1	0	0	0	0	0	0	1	1	0		1	1	1	1	1	1	1	1	1	1	1	1
465	SAMN04745486	XH736	Scaffold	Hangzhou, China	2013	Clinical	2	3.7177	38.9268	0	0	0	0	3	42077	0	1	0	0	0	0	0	0	0	0	0		1	1	1	1	1	1	1	1	1	1	1	1
466	SAMN04745488	XH738	Scaffold	Hangzhou, China	2013	Clinical	2	3.95605	38.855	0	0	0	0	3	35378	1	1	0	0	0	0	0	0	1	0	0		1	1	1	1	1	1	1	1	1	1	1	1
467	SAMN04745495	XH745	Scaffold	Hangzhou, China	2015	Clinical	2	3.94445	38.8127	0	0	0	0	3	38658	0	1	0	0	0	0	0	0	0	0	0		1	1	1	1	1	1	1	1	1	1	1	1
468	SAMN04745491	XH741	Scaffold	Hangzhou, China	2014	Clinical	2	3.94221	38.8366	0	0	0	0	3	42077	1	1	0	0	1	0	0	0	1	0	0		1	1	1	1	1	1	1	1	1	1	1	1
469	SAMN04745496	XH746	Scaffold	Hangzhou, China	2013	Clinical	2	4.15217	38.8404	0	0	0	0	5	29360	1	1	0	0	1	0	0	0	1	0	0		1	1	1	1	1	1	1	1	1	1	1	1
470	SAMN04745498	XH748	Scaffold	Hangzhou, China	2013	Clinical	2	4.04462	39.0834	0	0	0	0	5	53138	0	1	0	0	0	0	0	0	0	0	0		1	1	1	1	1	1	1	1	1	1	1	1
471	SAMN04745500	XH750	Scaffold	Hangzhou, China	2012	Clinical	2	3.95794	38.8581	0	0	0	0	3	35378	0	1	0	0	1	0	0	0	1	0	0		1	1	1	1	1	1	1	1	1	1	1	1
472	SAMN04745502	XH752	Scaffold	Hangzhou, China	2014	Clinical	2	3.94297	38.8411	0	0	0	0	3	42077	0	1	0	0	1	0	0	0	1	0	0		1	1	1	1	1	1	1	1	1	1	1	1
473	SAMN04745505	XH755	Scaffold	Hangzhou, China	2011	Clinical	2	3.96091	38.8637	0	0	0	0	3	35378	0	1	0	0	0	0	0	0	0	1	0		1	1	1	1	1	1	1	1	1	1	1	1
474	SAMN04745506	XH756	Scaffold	Hangzhou, China	2014	Clinical	2	3.89806	38.9749	0	0	0	0	3	19890	1	1	0	0	0	0	0	0	0	0	0		1	1	1	1	0	1	1	1	1	1	1	1
475	SAMN04745509	XH763	Scaffold	Hangzhou, China	2014	Clinical	2	3.95045	38.845	0	0	0	0	3	42077	1	1	0	0	0	0	0	0	0	1	0		1	1	1	1	1	1	1	1	1	1	1	1
476	SAMN04745510	XH764	Scaffold	Hangzhou, China	2014	Clinical	338	3.6046	39.0133	3	I-F1,I-F2	118	0	0	0	1	1	0	0	1	0	0	0	1	0	0		1	1	1	1	1	1	1	1	1	1	0	1
477	SAMN04745512	XH766	Scaffold	Hangzhou, China	2014	Clinical	2	3.98769	38.9825	0	0	0	0	3	21393	1	1	0	0	1	0	0	0	1	0	0		1	1	1	1	1	1	1	1	1	1	1	1
478	SAMN04745514	XH768	Scaffold	Hangzhou, China	2014	Clinical	2	3.91747	39.0262	0	0	0	0	3	11898	0	1	0	0	1	0	0	0	1	0	0		1	1	1	1	1	1	1	1	1	1	1	1
479	SAMN04745515	XH769	Scaffold	Hangzhou, China	2014	Clinical	23	3.967	38.8777	0	0	0	0	3	16604	1	1	0	0	0	0	0	0	0	0	0		1	1	1	1	0	1	1	1	1	1	1	1
480	SAMN04745517	XH771	Scaffold	Hangzhou, China	2013	Clinical	ND	3.76596	38.9978	0	0	0	0	3	33414	0	1	0	0	0	0	0	0	0	0	0		1	1	1	1	1	1	1	1	1	1	1	1
481	SAMN04745518	XH778	Scaffold	Hangzhou, China	2012	Clinical	2	3.87923	38.9714	0	0	0	0	4	44218	1	1	0	0	1	0	0	0	1	0	0		1	1	1	1	1	1	1	1	1	1	1	1
482	SAMN04745519	XH779	Scaffold	Hangzhou, China	2013	Clinical	2	3.93737	38.8153	0	0	0	0	3	43710	1	1	0	0	0	0	0	0	1	1	0		1	1	1	1	1	1	1	1	1	1	1	1
483	SAMN04745520	XH786	Scaffold	Hangzhou, China	2014	Clinical	2	3.89971	38.8427	0	0	0	0	3	35378	1	1	0	0	1	1	0	0	1	1	1		1	1	1	1	0	1	1	1	1	1	1	1
484	SAMN04745521	XH787	Scaffold	Hangzhou, China	2014	Clinical	2	3.86434	38.8096	0	0	0	0	3	43710	1	1	0	0	1	1	0	0	0	0	1		1	1	1	1	0	1	1	1	1	1	1	1
485	SAMN04745522	XH792	Scaffold	Hangzhou, China	2013	Clinical	2	3.928	38.862	0	0	0	0	3	43710	0	1	0	0	1	0	0	0	1	0	0		1	1	1	1	1	1	1	1	1	1	1	1
486	SAMN04745525	XH795	Scaffold	Hangzhou, China	2014	Clinical	2	3.92004	38.8275	0	0	0	0	3	42077	1	1	0	0	0	0	0	0	1	1	0		1	1	1	1	1	1	1	1	1	1	1	1
487	SAMN04745527	XH797	Scaffold	Hangzhou, China	2014	Clinical	2	3.77879	38.8843	0	0	0	0	3	42077	0	1	0	0	0	0	0	0	0	0	0		1	1	1	1	1	1	1	1	1	1	1	1
488	SAMN04745528	XH798	Scaffold	Hangzhou, China	2014	Clinical	2	4.02042	38.9068	0	0	0	0	5	6921	1	1	0	0	1	0	0	0	1	0	0		1	1	1	1	1	1	1	1	1	1	1	1
489	SAMN04745530	XH800	Scaffold	Hangzhou, China	2013	Clinical	2	3.90891	38.8368	0	0	0	0	3	43710	1	1	0	0	1	0	0	0	1	0	0		1	1	1	1	1	1	1	1	1	1	1	1
490	SAMN04745532	XH802	Scaffold	Hangzhou, China	2014	Clinical	2	3.98212	39.2419	0	0	0	0	5	65303	0	1	0	0	0	0	0	0	0	0	0		1	1	1	1	0	1	1	1	1	1	1	1
491	SAMN04745533	XH803	Scaffold	Hangzhou, China	2015	Clinical	2	4.32508	39.7605	0	0	0	0	1	21028	1	1	0	0	1	1	0	0	1	0	1		1	1	1	1	1	1	1	1	1	1	1	1
492	SAMN04745534	XH804	Scaffold	Hangzhou, China	2014	Clinical	2	3.95266	38.9925	0	0	0	0	2	11898	1	1	0	0	0	0	0	0	1	0	0		1	1	1	1	1	1	1	1	1	1	1	1
493	SAMN04745535	XH805	Scaffold	Hangzhou, China	2014	Clinical	2	3.93777	38.842	0	0	0	0	3	50388	1	1	0	0	1	0	0	0	1	0	0		1	1	1	1	1	1	1	1	1	1	1	1
494	SAMN04745536	XH810	Scaffold	Hangzhou, China	2012	Clinical	2	3.98279	38.9341	0	0	0	0	4	44218	1	1	0	0	1	0	0	0	1	0	0		1	1	1	1	1	1	1	1	1	1	1	1
495	SAMN04745537	XH811	Scaffold	Hangzhou, China	2012	Clinical	2	4.04857	38.8829	0	0	0	0	4	26602	1	1	0	0	1	0	0	0	1	0	0		1	1	1	1	1	1	1	1	1	1	1	1
496	SAMN04745538	XH819	Scaffold	Hangzhou, China	2014	Clinical	2	3.95973	39.0517	0	0	0	0	3	41687	0	1	0	0	0	0	0	0	1	0	0		1	1	1	1	1	1	1	1	1	1	1	1
497	SAMN04745539	XH820	Scaffold	Hangzhou, China	2015	Clinical	2	3.95659	38.9572	0	0	0	0	3	43708	0	1	0	0	1	0	0	0	1	0	0		1	1	1	1	1	1	1	1	1	1	1	1
498	SAMN04745544	XH833	Scaffold	Hangzhou, China	2014	Clinical	2	3.891	38.8093	0	0	0	0	3	43710	0	1	0	0	1	0	0	0	1	0	0		1	1	1	1	1	1	1	1	1	1	1	1
499	SAMN04745546	XH835	Scaffold	Hangzhou, China	2014	Clinical	2	4.01662	38.9907	0	0	0	0	4	44218	0	1	0	0	1	0	0	0	1	0	0		1	1	1	1	1	1	1	1	1	1	1	1
500	SAMN04745549	XH838	Scaffold	Hangzhou, China	2013	Clinical	ND	3.82002	38.883	0	0	0	0	3	42077	0	1	0	0	1	0	0	0	1	0	0		1	1	1	1	0	1	1	1	1	1	1	1
501	SAMN04745552	XH821	Scaffold	Hangzhou, China	2014	Clinical	2	3.83393	38.8267	0	0	0	0	3	32418	0	1	0	0	1	0	0	0	1	0	0		0	1	1	1	1	1	1	1	1	1	1	1
502	SAMN04745557	XH840	Scaffold	Hangzhou, China	2012	Clinical	2	4.08394	39.0294	0	0	0	0	5	62336	1	1	0	0	1	0	0	0	0	0	0		1	1	1	1	0	1	1	1	1	1	1	1
503	SAMN04745386	XH506	Scaffold	Hangzhou, China	2014	Clinical	2	4.07167	38.8747	0	0	0	0	5	76894	1	1	0	0	0	0	0	0	1	0	0		1	1	1	1	0	1	1	1	1	1	1	1
504	SAMN04745388	XH508	Scaffold	Hangzhou, China	2014	Clinical	2	3.96646	39.0268	0	0	0	0	3	11898	1	1	0	0	0	0	0	0	1	0	0		1	1	1	1	1	1	1	1	1	1	1	1
505	SAMN04745389	XH509	Scaffold	Hangzhou, China	2014	Clinical	2	3.90037	38.9173	0	0	0	0	3	11898	0	1	0	0	1	0	0	0	1	0	0		1	1	1	1	0	1	1	1	1	1	1	1
506	SAMN04745387	XH507	Scaffold	Hangzhou, China	2014	Clinical	2	4.25183	38.6972	0	0	0	0	4	57004	1	1	0	0	1	0	0	0	1	0	0		1	1	1	1	1	1	1	1	1	1	1	1
507	SAMN04745392	XH512	Scaffold	Hangzhou, China	2014	Clinical	46	4.14422	38.7074	0	0	0	0	3	16608	1	1	0	0	1	0	0	0	1	0	0		1	1	1	1	1	1	1	1	1	1	1	1
508	SAMN04745394	XH514	Scaffold	Hangzhou, China	2014	Clinical	2	3.93321	38.8379	0	0	0	0	3	43865	1	1	0	0	1	0	0	0	1	0	0		1	1	1	1	1	1	1	1	1	1	1	1
509	SAMN04745395	XH515	Scaffold	Hangzhou, China	2014	Clinical	2	3.93838	38.7956	0	0	0	0	3	32416	1	1	0	0	0	0	0	0	1	0	0		1	1	1	1	1	1	1	1	1	1	1	1
510	SAMN04745390	XH510	Scaffold	Hangzhou, China	2014	Clinical	2	3.91701	38.8451	0	0	0	0	2	20161	1	1	0	0	0	0	0	0	1	0	0		1	1	1	1	1	1	1	1	1	1	1	1
511	SAMN04745396	XH545	Scaffold	Hangzhou, China	2014	Clinical	46	4.06392	38.7947	0	0	0	0	3	43163	0	1	0	0	0	0	0	0	0	0	0		1	1	1	1	1	1	1	1	1	1	1	1
512	SAMN04745399	XH548	Scaffold	Hangzhou, China	2014	Clinical	2	3.97648	38.8296	0	0	0	0	3	43710	1	1	0	0	0	0	0	0	1	0	0		1	1	1	1	1	1	1	1	1	1	1	1
513	SAMN04745400	XH549	Scaffold	Hangzhou, China	2014	Clinical	2	4.04071	38.8736	0	0	0	0	4	23781	1	1	0	0	0	0	0	0	1	0	0		1	1	1	1	1	1	1	1	1	1	1	1
514	SAMN04745391	XH511	Scaffold	Hangzhou, China	2014	Clinical	2	4.12934	38.7001	0	0	0	0	2	29360	1	1	0	0	0	0	0	0	1	0	0		1	1	1	1	1	1	1	1	1	1	1	1
515	SAMN04745393	XH513	Scaffold	Hangzhou, China	2014	Clinical	2	3.98497	38.8199	0	0	0	0	3	43710	0	1	0	0	0	0	0	0	1	0	0		1	1	1	1	1	1	1	1	1	1	1	1
516	SAMN04745397	XH546	Scaffold	Hangzhou, China	2014	Clinical	2	3.99692	38.9724	0	0	0	0	3	12329	0	1	0	0	1	0	0	0	1	0	0		1	1	1	1	1	1	1	1	1	1	1	1
517	SAMN04745398	XH547	Scaffold	Hangzhou, China	2014	Clinical	2	3.97628	38.8281	0	0	0	0	3	43710	1	1	0	0	0	0	0	0	1	0	0		1	1	1	1	1	1	1	1	1	1	1	1
518	SAMN04745403	XH552	Scaffold	Hangzhou, China	2014	Clinical	2	3.97462	38.8549	0	0	0	0	3	36585	1	1	0	0	0	0	0	0	1	0	0		1	1	1	1	1	1	1	1	1	1	1	1
519	SAMN04745405	XH554	Scaffold	Hangzhou, China	2014	Clinical	2	4.12599	38.7058	0	0	0	0	3	51595	1	1	0	0	0	0	0	0	1	0	0		1	1	1	1	1	1	1	1	1	1	1	1
520	SAMN04745408	XH639	Scaffold	Hangzhou, China	2014	Clinical	875	4.09596	38.4287	2	I-F1	14	0	2	27808	1	1	0	0	0	0	0	0	1	0	0		1	1	1	1	1	1	1	1	1	1	1	1
521	SAMN04745404	XH553	Scaffold	Hangzhou, China	2014	Clinical	46	4.11347	38.702	0	0	0	0	3	43710	0	1	0	0	0	0	0	0	0	0	0		1	1	1	1	1	1	1	1	1	1	1	1
522	SAMN04745412	XH643	Scaffold	Hangzhou, China	2014	Clinical	2	3.96074	38.9469	0	0	0	0	3	11898	1	1	0	0	0	0	0	0	1	0	0		1	1	1	1	1	1	1	1	1	1	1	1
523	SAMN04745414	XH645	Scaffold	Hangzhou, China	2014	Clinical	878	3.8819	38.933	0	0	0	0	1	15497	1	1	0	0	0	0	0	0	1	0	0		1	1	1	1	1	1	1	1	1	1	1	1
524	SAMN04745418	XH649	Scaffold	Hangzhou, China	2014	Clinical	2	3.97439	38.8507	0	0	0	0	4	58491	1	1	0	0	0	0	0	0	1	1	0		1	1	1	1	1	1	1	1	1	1	1	1
525	SAMN04745425	XH664	Scaffold	Hangzhou, China	2015	Clinical	46	3.9852	38.7918	0	0	0	0	3	43710	1	1	0	0	0	0	0	0	1	1	0		1	1	1	1	1	1	1	1	1	1	1	1
526	SAMN04745432	XH671	Scaffold	Hangzhou, China	2015	Clinical	2	4.05369	39.0272	0	0	0	0	5	53133	1	1	0	0	0	0	0	0	0	1	0		1	1	1	1	1	1	1	1	1	1	1	1
527	SAMN04745428	XH667	Scaffold	Hangzhou, China	2015	Clinical	2	3.92016	38.9334	0	0	0	0	3	19890	1	1	0	0	1	0	0	0	1	0	0		1	1	1	1	0	1	1	1	1	1	1	1
528	SAMN04745436	XH608	Scaffold	Hangzhou, China	2014	Clinical	2	4.25579	39.0412	0	0	0	0	3	24361	1	1	0	0	1	0	0	0	1	0	0		1	1	1	1	1	1	1	1	1	1	1	1
529	SAMN04745441	XH680	Scaffold	Hangzhou, China	2012	Clinical	2	3.90891	38.8391	0	0	0	0	3	43710	1	1	0	0	0	0	0	0	1	1	0		1	1	1	1	1	1	1	1	1	1	1	1
530	SAMN04745443	XH682	Scaffold	Hangzhou, China	2014	Clinical	2	3.94384	38.8315	0	0	0	0	3	35378	1	1	0	0	0	0	0	0	1	1	0		1	1	1	1	1	1	1	1	1	1	1	1
531	SAMN04745461	XH706	Scaffold	Hangzhou, China	2014	Clinical	2	4.11963	38.936	0	0	0	0	4	11898	1	1	0	0	0	0	0	0	1	1	0		1	1	1	1	1	1	1	1	1	1	1	1
532	SAMN04745462	XH707	Scaffold	Hangzhou, China	2014	Clinical	2	3.94211	38.9691	0	0	0	0	3	26602	1	1	0	0	0	0	0	0	1	1	0		1	1	1	1	1	1	1	1	1	1	1	1
533	SAMN04745451	XH690	Scaffold	Hangzhou, China	2014	Clinical	ND	3.58948	38.8617	0	0	0	0	4	26602	1	1	0	0	1	0	0	0	1	0	0		1	1	1	1	1	1	1	1	1	1	1	1
534	SAMN04745401	XH550	Scaffold	Hangzhou, China	2014	Clinical	2	4.05581	38.826	0	0	0	0	3	19890	1	1	0	0	0	0	0	0	1	0	0		1	1	1	1	1	1	1	1	1	1	1	1
535	SAMN04745406	XH595	Scaffold	Hangzhou, China	2015	Clinical	2	3.86224	38.8999	0	0	0	0	2	14505	1	1	0	0	1	0	0	0	1	0	0		1	1	1	1	1	1	1	1	1	1	1	1
536	SAMN04745407	XH606	Scaffold	Hangzhou, China	2015	Clinical	2	4.03405	38.8578	0	0	0	0	2	21393	1	1	0	0	1	0	0	0	1	0	0		1	1	1	1	1	1	1	1	1	1	1	1
537	SAMN04745409	XH640	Scaffold	Hangzhou, China	2014	Clinical	2	3.9738	38.8493	0	0	0	0	3	11898	1	1	0	0	1	0	0	0	1	0	0		1	1	1	1	1	1	1	1	1	1	1	1
538	SAMN04745411	XH642	Scaffold	Hangzhou, China	2015	Clinical	46	4.00248	38.7802	0	0	0	0	3	57513	1	1	0	0	0	0	0	0	1	0	0		1	1	1	1	1	1	1	1	1	1	1	1
539	SAMN04745415	XH646	Scaffold	Hangzhou, China	2014	Clinical	2	3.90908	38.9243	0	0	0	0	5	44218	1	1	0	0	0	0	0	0	1	0	0		1	1	1	1	0	1	1	1	1	1	1	1
540	SAMN04745413	XH644	Scaffold	Hangzhou, China	2014	Clinical	2	4.11979	38.8816	0	0	0	0	6	58491	1	1	0	0	1	0	0	0	1	0	0		1	1	1	1	1	1	1	1	1	1	1	1
541	SAMN04745416	XH647	Scaffold	Hangzhou, China	2014	Clinical	46	4.12188	38.8739	0	0	0	0	4	66472	0	1	0	0	1	0	0	0	1	0	0		1	1	1	1	1	1	1	1	1	1	1	1
542	SAMN04745417	XH648	Scaffold	Hangzhou, China	2014	Clinical	46	3.98475	38.7952	0	0	0	0	3	43710	0	1	0	0	1	0	0	0	0	0	0		1	1	1	1	1	1	1	1	1	1	1	1
543	SAMN04745419	XH650	Scaffold	Hangzhou, China	2014	Clinical	2	3.96806	38.8431	0	0	0	0	3	43705	1	1	0	0	1	0	0	0	1	0	0		1	1	1	1	1	1	1	1	1	1	1	1
544	SAMN04745422	XH661	Scaffold	Hangzhou, China	2014	Clinical	46	3.98494	38.7964	0	0	0	0	4	72523	0	1	0	0	1	0	0	0	0	0	0		1	1	1	1	1	1	1	1	1	1	1	1
545	SAMN04745424	XH663	Scaffold	Hangzhou, China	2015	Clinical	2	3.96434	39.0135	0	0	0	0	5	43710	0	1	0	0	0	0	0	0	0	0	0		1	1	1	1	1	1	1	1	1	1	0	1
546	SAMN04745426	XH665	Scaffold	Hangzhou, China	2015	Clinical	2	3.90211	38.7994	0	0	0	0	1	25941	0	1	0	0	1	0	0	0	0	0	0		1	1	1	1	1	1	1	1	1	1	1	1
547	SAMN04745427	XH666	Scaffold	Hangzhou, China	2015	Clinical	2	3.93326	38.797	0	0	0	0	2	20161	0	1	0	0	1	0	0	0	0	0	0		1	1	1	1	1	1	1	1	1	1	1	1
548	SAMN04745429	XH668	Scaffold	Hangzhou, China	2015	Clinical	46	3.98477	38.7933	0	0	0	0	4	43710	0	1	0	0	1	0	0	0	0	0	0		1	1	1	1	1	1	1	1	1	1	1	1
549	SAMN04745431	XH670	Scaffold	Hangzhou, China	2015	Clinical	2	3.96503	38.9957	0	0	0	0	5	28855	0	1	0	0	1	0	0	0	1	0	0		1	1	1	1	1	1	1	1	1	1	1	1
550	SAMN04745430	XH669	Scaffold	Hangzhou, China	2015	Clinical	2	3.96316	39.0109	0	0	0	0	5	62336	1	1	0	0	1	0	0	0	1	0	0		1	1	1	1	1	1	1	1	1	1	0	1
551	SAMN04745433	XH672	Scaffold	Hangzhou, China	2015	Clinical	2	4.05741	39.0273	0	0	0	0	4	11898	1	1	0	0	1	0	0	0	1	0	0		1	1	1	1	1	1	1	1	1	1	1	1
552	SAMN04745434	XH673	Scaffold	Hangzhou, China	2015	Clinical	46	3.98506	38.7928	0	0	0	0	3	57513	0	1	0	0	1	0	0	0	1	0	0		1	1	1	1	1	1	1	1	1	1	1	1
553	SAMN04745437	XH850	Scaffold	Hangzhou, China	2015	Clinical	2	4.27769	39.0508	0	0	0	0	3	31889	0	1	0	0	1	0	0	0	1	0	0		1	1	1	1	0	1	1	1	1	1	1	1
554	SAMN04745435	XH674	Scaffold	Hangzhou, China	2015	Clinical	46	3.98531	38.7937	0	0	0	0	3	72523	1	1	0	0	1	0	0	0	1	0	0		1	1	1	1	1	1	1	1	1	1	1	1
555	SAMN04745438	XH851	Scaffold	Hangzhou, China	2015	Clinical	2	3.98725	38.8784	0	0	0	0	3	43710	1	1	0	0	1	0	0	0	1	0	0		1	1	1	1	1	1	1	1	1	1	1	1
556	SAMN04745439	XH854	Scaffold	Hangzhou, China	2015	Clinical	2	4.4139	39.142	0	0	0	0	3	43710	1	1	0	0	1	0	0	0	1	0	0		1	1	1	1	1	1	1	1	1	1	1	1
557	SAMN04745440	XH679	Scaffold	Hangzhou, China	2012	Clinical	ND	3.75876	39.0496	0	0	0	0	3	26602	1	1	0	0	1	0	0	0	0	0	0		1	1	1	1	1	1	1	1	1	0	1	1
558	SAMN04745444	XH683	Scaffold	Hangzhou, China	2012	Clinical	23	4.07584	38.7388	0	0	0	0	2	16453	0	1	0	0	0	0	0	0	0	0	0		1	1	1	1	1	1	1	1	1	1	1	1
559	SAMN04745445	XH684	Scaffold	Hangzhou, China	2012	Clinical	2	4.01525	38.9489	0	0	0	0	4	55670	1	1	0	0	1	0	0	0	0	0	0		1	1	1	1	1	1	1	1	1	1	1	1
560	SAMN04745442	XH681	Scaffold	Hangzhou, China	2013	Clinical	879	3.74531	38.9411	0	0	0	0	1	18740	1	1	0	0	1	0	0	0	1	0	0		1	1	1	1	1	1	1	1	1	1	1	1
561	SAMN04745446	XH685	Scaffold	Hangzhou, China	2014	Clinical	2	3.96062	38.9015	0	0	0	0	5	58491	1	1	0	0	1	0	0	0	1	0	0		1	1	1	1	1	1	1	1	1	1	1	1
562	SAMN04745447	XH686	Scaffold	Hangzhou, China	2014	Clinical	2	3.68777	38.9114	0	0	0	0	3	24153	1	1	0	0	1	0	0	0	1	0	0		1	1	1	1	1	1	1	1	1	1	1	0
563	SAMN04745449	XH688	Scaffold	Hangzhou, China	2013	Clinical	2	3.87431	38.8767	0	0	0	0	2	11898	1	1	0	0	1	0	0	0	0	0	0		1	1	1	1	1	1	1	1	1	1	1	1
564	SAMN04745448	XH687	Scaffold	Hangzhou, China	2013	Clinical	ND	3.75897	38.933	0	0	0	0	3	21244	1	1	0	0	1	0	0	0	1	0	0		1	1	1	1	1	1	1	1	1	1	1	1
565	SAMN04745450	XH689	Scaffold	Hangzhou, China	2014	Clinical	2	3.94054	38.9711	0	0	0	0	4	26602	1	1	0	0	1	0	0	0	1	0	0		1	1	1	1	1	1	1	1	1	1	1	1
566	SAMN04745452	XH693	Scaffold	Hangzhou, China	2014	Clinical	10	3.75564	38.8364	0	0	0	0	4	32834	1	1	0	0	1	0	0	0	0	0	0		1	0	1	1	0	1	1	1	1	1	0	1
567	SAMN04745454	XH697	Scaffold	Hangzhou, China	2013	Clinical	ND	3.85551	38.8283	0	0	0	0	2	41687	1	1	0	0	1	0	0	0	1	0	0		1	1	1	1	1	1	1	1	1	1	1	1
568	SAMN04745455	XH698	Scaffold	Hangzhou, China	2013	Clinical	2	4.04187	39.0111	0	0	0	0	5	67552	0	1	0	0	1	0	0	0	0	0	0		1	1	1	1	1	1	1	1	1	1	1	1
569	SAMN04745456	XH701	Scaffold	Hangzhou, China	2014	Clinical	2	3.86077	38.9566	0	0	0	0	1	20907	1	1	0	0	1	0	0	0	1	0	0		1	1	1	1	1	1	1	1	1	1	1	1
570	SAMN04745457	XH702	Scaffold	Hangzhou, China	2014	Clinical	2	3.69483	38.7211	0	0	0	0	2	21393	1	1	0	0	1	0	0	0	1	0	0		1	1	1	1	1	1	1	1	1	1	1	1
571	SAMN04992847	AB067	Scaffold	Chandigarh, India	2013	ND	2	3.87268	38.9765	0	0	0	0	5	33758	1	1	0	0	1	0	0	0	1	0	0		1	1	1	1	1	1	1	1	1	1	1	1
572	SAMN02727811	DSM 30011	Scaffold	Lyon, France	missing	Clinical	738	3.94917	38.7358	1	I-F1	51	0	3	39314	1	1	0	0	1	0	0	0	1	0	0		1	0	1	1	1	1	1	1	1	1	1	1
573	SAMN06099616	Ab33_GEIH-2010	Scaffold	Sevilla, Spain	2010	Clinical	2	4.03204	39.2891	0	0	0	0	3	21241	1	1	0	0	1	0	0	0	1	0	0		1	1	1	1	1	1	1	1	1	1	1	1
574	SAMN06106557	Ab54_GEIH-2010	Scaffold	Sevilla, Spain	2010	Clinical	2	3.97243	39.4462	0	0	0	0	2	24643	1	1	0	0	1	0	0	0	1	0	0		1	1	1	1	1	1	1	1	1	1	1	1
575	SAMN06106560	Ab104_GEIH-2010	Scaffold	Sevilla, Spain	2010	Clinical	2	3.96061	39.4259	0	0	0	0	3	8685	1	1	0	0	1	0	0	0	1	0	0		1	1	1	1	1	1	1	1	1	1	1	1
576	SAMN06106563	Ab158_GEIH-2000	Scaffold	Sevilla, Spain	2000	Clinical	2	3.8607	39.552	0	0	0	0	0	0	1	1	0	0	1	0	0	0	1	0	0		1	1	1	1	1	1	1	1	1	1	1	1
577	SAMN06100271	Ab49_GEIH-2010	Scaffold	Sevilla, Spain	2010	Clinical	2	3.86304	39.4081	0	0	0	0	2	21241	0	1	0	0	1	0	0	0	1	0	0		1	1	1	1	1	1	1	1	1	1	1	1
578	SAMN06106561	Ab121_GEIH-2010	Scaffold	Sevilla, Spain	2010	Clinical	2	3.98726	39.3477	0	0	0	0	4	18082	0	1	0	0	1	0	0	0	1	0	0		1	1	1	1	1	1	1	1	1	1	1	1
579	SAMN06106568	Ab177_GEIH-2000	Scaffold	Sevilla, Spain	2000	Clinical	2	3.89686	39.4281	0	0	0	0	2	30031	0	1	0	0	1	0	0	0	1	0	0		1	1	1	1	1	1	1	1	1	1	1	1
580	SAMN06106564	Ab161_GEIH-2000	Scaffold	Sevilla, Spain	2000	Clinical	2	3.8489	39.6205	0	0	0	0	0	0	0	1	0	0	1	0	0	0	0	0	0		1	1	1	1	1	1	1	1	1	1	1	1
581	SAMN05721782	ATCC 17945	Scaffold	California, USA	missing	Clinical	1168	4.17104	38.9074	0	0	0	0	5	67458	1	1	0	0	1	0	0	0	1	0	0		1	0	1	1	1	1	1	1	1	1	1	1
582	SAMN06191490	TDAB1	Scaffold	Hangzhou, China	2016	Clinical	2	3.95537	38.8182	0	0	0	0	2	36643	1	1	0	0	1	0	0	0	1	0	0		1	1	1	1	1	1	1	1	1	1	1	1
583	SAMN05730164	ZJ06-200P5-1	Scaffold	Zhejiang, China	2012	ND	2	3.96652	38.9645	0	0	0	0	3	36199	1	1	0	0	1	0	0	0	1	0	0		1	1	1	1	0	1	1	1	1	1	1	1
584	SAMN06760911	2012046	Scaffold	Guangzhou, China	2012	ND	2	3.80122	38.9629	0	0	0	0	1	29360	1	1	0	0	1	0	0	0	1	0	0		1	1	1	1	1	1	1	1	1	1	1	1
585	SAMN05590239	71	Scaffold	Madrid, Spain	2010	Clinical	81	3.95183	39.0173	1	I-F1	53	0	4	9811	1	1	0	0	1	0	0	0	1	0	0		1	1	1	1	1	1	1	1	1	1	1	1
586	SAMN05590405	440	Scaffold	Madrid, Spain	2010	Clinical	81	3.95771	39.0112	1	I-F1	53	0	4	9811	1	1	0	0	1	0	0	0	1	0	0		1	1	1	1	1	1	1	1	1	1	1	1
587	SAMN06650259	SSMA8	Scaffold	Seoul, South Korea	2013	Clinical	2	4.24388	39.1286	0	0	0	0	6	94310	0	1	0	0	1	0	0	0	0	0	0		1	1	1	1	1	1	1	1	1	1	1	1
588	SAMN07268441	Ab_12	Scaffold	Abidjan, Cote d'Ivoire	2013	Clinical	2	3.87412	39.0954	0	0	0	0	2	32176	0	1	0	0	1	0	0	0	1	0	0		1	1	1	1	1	1	1	1	1	1	1	1
589	SAMN07257378	13	Scaffold	Uberlandia, Brazil	2012	Clinical	1	3.93866	38.9079	0	0	0	0	4	31362	0	1	0	0	1	0	0	0	1	0	0		1	1	1	1	1	1	1	1	1	1	1	1
590	SAMN07286190	15	Scaffold	Brazil	2011	Hospital Environment	1	3.87756	38.9121	0	0	0	0	3	31362	0	1	0	0	1	0	0	0	1	0	0		1	1	1	1	1	1	1	1	1	1	1	1
591	SAMN07251729	AB173	Scaffold	Hangzhou, China	2015	Clinical	2	4.08628	38.8702	0	0	0	0	3	24361	0	1	0	0	1	0	0	0	0	0	0		1	1	1	1	1	1	1	1	1	1	1	1
592	SAMN07251728	AB172	Scaffold	Hangzhou, China	2015	Clinical	2	4.19635	39.0833	0	0	0	0	4	36199	0	1	0	0	1	0	0	0	1	0	0		1	1	1	1	1	1	1	1	1	1	1	1
593	SAMN07251726	AB165	Scaffold	Hangzhou, China	2015	Clinical	2	4.00303	38.9815	0	0	0	0	4	21244	1	1	0	0	1	0	0	0	1	0	0		1	1	1	1	1	1	1	1	1	1	1	1
594	SAMN07251725	AB162	Scaffold	Hangzhou, China	2015	Clinical	2	4.02793	38.9631	0	0	0	0	4	36199	0	1	0	0	1	0	0	0	1	0	0		1	1	1	1	1	1	1	1	1	1	1	1
595	SAMN07251724	AB161	Scaffold	Hangzhou, China	2015	Clinical	2	4.01842	38.991	0	0	0	0	4	24361	1	1	0	0	1	0	0	0	1	0	0		1	1	1	1	1	1	1	1	1	1	1	1
596	SAMN07251722	AB147	Scaffold	Hangzhou, China	2015	Clinical	2	4.13773	39.2403	0	0	0	0	4	12329	1	1	0	0	1	0	0	0	1	0	0		1	1	1	1	1	1	1	1	1	1	1	1
597	SAMN07251721	AB134	Scaffold	Hangzhou, China	2015	Clinical	2	4.02896	38.9569	0	0	0	0	4	12329	0	1	0	0	1	0	0	0	1	0	0		1	1	1	1	1	1	1	1	1	1	1	1
598	SAMN07251719	AB112	Scaffold	Hangzhou, China	2015	Clinical	2	4.04191	38.9595	0	0	0	0	4	36199	1	1	0	0	1	0	0	0	1	0	0		1	1	1	1	1	1	1	1	1	1	1	1
599	SAMN07251720	AB118	Scaffold	Hangzhou, China	2015	Clinical	2	4.0896	38.914	0	0	0	0	4	12329	0	1	0	0	1	0	0	0	0	0	0		1	1	1	1	1	1	1	1	1	1	1	1
600	SAMN07251718	AB108	Scaffold	Hangzhou, China	2015	Clinical	2	4.0599	38.8814	0	0	0	0	4	11773	0	1	0	0	1	0	0	0	1	0	0		1	1	1	1	1	1	1	1	1	1	1	1
601	SAMN07251716	AB100	Scaffold	Hangzhou, China	2015	Clinical	2	4.0725	39.1173	0	0	0	0	4	12329	0	1	0	0	1	0	0	0	1	0	0		1	1	1	1	1	1	1	1	1	1	1	1
602	SAMN07251715	AB99	Scaffold	Hangzhou, China	2015	Clinical	2	4.01092	38.9551	0	0	0	0	4	36199	0	1	0	0	1	0	0	0	0	0	0		1	1	1	1	1	1	1	1	1	1	1	1
603	SAMN07251713	AB91	Scaffold	Hangzhou, China	2015	Clinical	2	4.01956	38.9672	0	0	0	0	4	24361	0	1	0	0	1	0	0	0	1	0	0		1	1	1	1	1	1	1	1	1	1	1	1
604	SAMN07251714	AB96	Scaffold	Hangzhou, China	2015	Clinical	2	4.01281	38.9625	0	0	0	0	4	24361	0	1	0	0	1	0	0	0	1	0	0		1	1	1	1	1	1	1	1	1	1	1	1
605	SAMN07251712	AB89	Scaffold	Hangzhou, China	2015	Clinical	2	3.99763	38.9781	0	0	0	0	4	19890	0	1	0	0	1	0	0	0	1	0	0		1	1	1	1	1	1	1	1	1	1	1	1
606	SAMN07251711	AB88	Scaffold	Hangzhou, China	2015	Clinical	2	4.02485	38.9629	0	0	0	0	4	36199	0	1	0	0	1	0	0	0	1	0	0		1	1	1	1	1	1	1	1	1	1	1	1
607	SAMN07251709	AB79	Scaffold	Hangzhou, China	2015	Clinical	2	4.48521	39.9819	0	0	0	0	4	36199	0	1	0	0	1	0	0	0	1	0	0		1	1	1	1	1	1	1	1	1	1	1	1
608	SAMN07251704	AB56	Scaffold	Hangzhou, China	2015	Clinical	2	4.04568	38.9036	0	0	0	0	3	12329	0	1	0	0	1	0	0	0	1	0	0		1	1	1	1	1	1	1	1	1	1	1	1
609	SAMN07251703	AB54	Scaffold	Hangzhou, China	2015	Clinical	2	4.051	39.0718	0	0	0	0	4	24361	0	1	0	0	1	0	0	0	1	0	0		1	1	1	1	1	1	1	1	1	1	1	1
610	SAMN07251701	AB46	Scaffold	Hangzhou, China	2015	Clinical	2	4.04451	38.8999	0	0	0	0	4	12329	0	1	0	0	1	0	0	0	1	0	0		1	1	1	1	1	1	1	1	1	1	1	1
611	SAMN07251730	AB174	Scaffold	Hangzhou, China	2015	Clinical	2	4.07185	38.8484	0	0	0	0	4	44218	0	1	0	0	1	0	0	0	1	0	0		1	1	1	1	1	1	1	1	1	1	1	1
612	SAMN07251723	AB156	Scaffold	Hangzhou, China	2015	Clinical	2	4.03483	39.0141	0	0	0	0	4	12329	0	1	0	0	0	0	0	0	1	0	0		1	1	1	1	1	1	1	1	1	1	1	1
613	SAMN07251717	AB101	Scaffold	Hangzhou, China	2015	Clinical	2	4.06105	38.8956	0	0	0	0	3	12329	0	1	0	0	0	0	0	0	1	0	0		1	1	1	1	1	1	1	1	1	1	1	1
614	SAMN07251710	AB81	Scaffold	Hangzhou, China	2015	Clinical	2	4.09017	39.2016	0	0	0	0	4	24361	0	1	0	0	0	0	0	0	1	0	0		1	1	1	1	1	1	1	1	1	1	1	1
615	SAMN07251707	AB74	Scaffold	Hangzhou, China	2015	Clinical	2	4.00908	39.0101	0	0	0	0	4	36199	1	1	0	0	0	0	1	0	1	0	0		1	1	1	1	1	1	1	1	1	1	1	1
616	SAMN07251706	AB73	Scaffold	Hangzhou, China	2015	Clinical	2	4.03023	38.9541	0	0	0	0	3	36199	0	1	0	0	0	0	0	0	1	0	0		1	1	1	1	1	1	1	1	1	1	1	1
617	SAMN07251705	AB72	Scaffold	Hangzhou, China	2015	Clinical	2	4.05558	38.885	0	0	0	0	4	19890	0	1	0	0	0	0	0	0	1	0	0		1	1	1	1	1	1	1	1	1	1	1	1
618	SAMN07251702	AB52	Scaffold	Hangzhou, China	2015	Clinical	2	3.99467	38.9689	0	0	0	0	4	36199	0	1	0	0	0	0	0	0	1	0	0		1	1	1	1	1	1	1	1	1	1	1	1
619	SAMN07551566	460	Scaffold	Lome, Togo	2016	Clinical	ND	4.05517	39.8188	1	I-F1	3	0	3	28882	1	1	0	0	0	0	1	0	1	0	0		1	1	1	1	1	1	1	1	1	1	1	1
620	SAMN07236641	GB1-2	Scaffold	Germany	2015	Environmental	23	3.96251	38.7222	0	0	0	0	3	27888	0	1	0	0	0	0	0	0	1	0	0		1	1	1	1	1	1	1	1	1	1	0	1
621	SAMN07236642	LoGeIst3-1	Scaffold	Germany	2015	Environmental	821	3.93347	39.0008	0	0	0	0	3	33908	0	1	0	0	1	0	0	0	1	0	0		1	1	1	1	1	1	1	1	1	1	1	1
622	SAMN07236632	GaenseEi-1	Scaffold	Germany	2016	Clinical Other	938	3.92942	38.9046	0	0	0	0	3	64699	0	1	0	0	1	0	0	0	1	0	0		1	1	1	1	1	1	1	1	1	1	1	1
623	SAMN07311776	ABA2114	Scaffold	Abidjan, Cote d'Ivoire	2014	Clinical	2	3.85765	39.2208	0	0	0	0	1	24932	1	1	0	0	0	0	0	0	1	1	0		1	1	1	1	1	1	1	1	1	1	1	1
624	SAMN07311775	ABA1614	Scaffold	Yamoussoukro, Cote d'Ivoire	2014	Clinical	ND	3.90909	39.0464	0	0	0	0	1	36294	1	1	0	0	0	0	0	0	1	1	0		1	1	1	1	1	1	1	1	1	1	1	1
625	SAMN07689236	I43	Scaffold	Mato Grosso, Brazil	2014	Environmental	ND	4.27402	39.3476	0	0	0	0	4	52939	1	1	0	0	0	0	0	0	1	1	0		1	1	1	1	1	1	1	1	1	1	1	1
626	SAMN06459018	MBL_M1	Scaffold	Sousse, Tunisia	2013	Clinical	85	4.00774	38.8617	0	0	0	0	3	60970	1	1	0	0	0	0	0	0	0	1	0		1	1	1	1	1	1	1	1	1	1	1	1
627	SAMN06459220	MBL_M3	Scaffold	Sousse, Tunisia	2014	Clinical	ND	3.76013	38.8773	0	0	0	0	0	0	1	1	0	0	0	0	0	0	1	1	0		1	1	1	1	1	1	1	1	1	1	1	1
628	SAMN06459221	MBL_M4	Scaffold	Sousse, Tunisia	2015	Clinical	85	4.00041	38.939	0	0	0	0	3	60466	1	1	0	0	0	0	0	0	1	1	0		1	1	1	1	1	1	1	1	1	1	1	1
629	SAMN06459218	MBL_M2	Scaffold	Sousse, Tunisia	2014	Clinical	ND	3.71815	38.7641	0	0	0	0	0	0	1	1	0	0	0	0	1	0	1	0	0		1	0	1	1	1	1	1	1	1	1	1	1
630	SAMN06459224	MBL_M5	Scaffold	Sousse, Tunisia	2015	Clinical	ND	3.86832	38.9641	0	0	0	0	2	25259	0	1	0	0	0	0	0	0	1	0	0		1	1	1	1	1	1	1	1	1	1	1	1
631	SAMN06461248	MBL_M6	Scaffold	Sousse, Tunisia	2015	Clinical	85	3.85963	39.2248	0	0	0	0	2	24803	0	1	0	0	0	0	0	0	1	0	0		1	1	1	1	1	1	1	1	1	1	1	1
632	SAMN06461368	MBL_M8	Scaffold	Sousse, Tunisia	2015	Clinical	ND	3.87791	38.9512	0	0	0	0	1	20931	1	1	0	0	1	0	0	0	1	0	0		1	1	1	1	1	1	1	1	1	1	1	1
633	SAMN06461382	MBL_M10	Scaffold	Sousse, Tunisia	2015	Clinical	85	4.00774	38.8617	0	0	0	0	3	60970	0	1	0	0	0	0	0	0	1	0	0		1	1	1	1	1	1	1	1	1	1	1	1
634	SAMN06461369	MBL_M9	Scaffold	Sousse, Tunisia	2015	Clinical	ND	3.86008	38.7769	0	0	0	0	1	17144	0	1	0	0	0	0	0	0	1	0	0		1	1	1	1	1	1	1	1	1	1	1	1
635	SAMN08043814	ZQ1	Scaffold	Baghdad, Iraq	2016	Clinical	2	3.9941	38.9148	0	0	0	0	6	59135	1	1	0	0	1	0	0	0	1	0	0		1	1	1	1	1	1	1	1	1	1	1	1
636	SAMN08093368	ZQ9	Scaffold	Baghdad, Iraq	2016	Clinical	575	4.12373	38.7665	0	0	0	0	6	34349	1	1	0	0	1	0	0	0	0	0	0		1	0	1	1	0	1	1	1	1	1	1	1
637	SAMN08093367	ZQ8	Scaffold	Baghdad, Iraq	2016	Clinical	513	4.12384	38.884	0	0	0	0	5	29496	0	1	0	0	0	0	0	0	1	0	0		1	1	1	1	1	1	1	1	1	1	1	1
638	SAMN08093369	ZQ10	Scaffold	Baghdad, Iraq	2016	Clinical	575	4.06629	38.8543	0	0	0	0	5	34349	0	1	0	0	0	0	0	0	1	0	0		1	0	1	1	0	1	1	1	1	1	1	1
639	SAMN08093363	ZQ4	Scaffold	Baghdad, Iraq	2016	Clinical	203	3.9279	39.0028	1	0	7	0	6	29013	1	1	0	0	1	0	0	0	1	0	0		1	0	1	1	1	1	1	1	1	1	1	1
640	SAMN08093364	ZQ5	Scaffold	Baghdad, Iraq	2016	Clinical	1	4.04437	39.1485	1	I-F1	45	0	4	32066	1	1	0	0	1	0	0	0	1	0	0		1	1	1	1	1	1	1	1	1	1	1	1
641	SAMN08093366	ZQ7	Scaffold	Baghdad, Iraq	2016	Clinical	2	3.98748	38.9232	0	0	0	0	6	27724	1	1	0	0	1	0	0	0	0	0	0		1	1	1	1	1	1	1	1	1	1	1	1
642	SAMN08093365	ZQ6	Scaffold	Baghdad, Iraq	2016	Clinical	1	4.10559	39.1008	1	I-F1	53	0	5	32066	0	1	0	0	0	0	0	0	1	0	0		1	1	1	1	1	1	1	1	1	1	1	1
643	SAMN08093361	ZQ2	Scaffold	Baghdad, Iraq	2016	Clinical	2	4.28354	38.8666	0	0	0	0	2	35663	0	1	0	0	0	0	0	0	1	0	0		1	1	1	1	1	1	1	1	1	1	1	1
644	SAMN08093362	ZQ3	Scaffold	Baghdad, Iraq	2016	Clinical	717	4.10709	38.8938	1	I-F1	60	0	2	9811	0	1	0	0	1	0	0	0	0	0	0		1	1	1	1	1	1	1	1	1	1	1	1
645	SAMN07785154	GU71	Scaffold	Assam, India	2013	Clinical	1553	3.96898	38.8144	0	0	0	0	4	43710	1	1	0	0	1	0	0	0	1	0	0		1	1	1	1	1	1	1	1	1	1	1	1
646	SAMN07303773	MCR9238	Scaffold	Cortes, Honduras	2015	Clinical	10	4.03348	38.8723	0	0	0	0	5	55497	1	1	0	0	0	0	0	0	1	1	0		1	0	1	1	0	1	1	1	1	1	0	1
647	SAMN07303775	MCR10172	Scaffold	Cortes, Honduras	2015	Clinical	10	3.88482	38.9257	0	0	0	0	6	34773	1	1	0	0	1	0	0	0	1	0	0		1	0	1	1	0	1	1	1	1	1	0	1
648	SAMN07303765	HEU3	Scaffold	Francisco Morazan, Honduras	2016	Clinical	25	4.044	38.9568	1	I-F1	48	0	7	15023	0	1	0	0	0	0	0	0	1	0	0		1	0	1	1	1	1	1	1	1	1	1	1
649	SAMN07303764	IHSS3526	Scaffold	Cortes, Honduras	2016	Clinical	1	3.78279	39.3554	1	I-F1	53	0	3	15458	1	1	0	0	0	0	0	0	1	0	0		1	1	1	1	1	1	1	1	1	1	1	1
650	SAMN07303776	MCR10179	Scaffold	Cortes, Honduras	2015	Clinical	25	4.09013	38.9316	1	I-F1	48	0	5	31128	1	1	0	0	1	0	0	0	1	1	0		1	0	1	1	1	1	1	1	1	1	1	1
651	SAMN07303774	MCR10126	Scaffold	Cortes, Honduras	2015	Clinical	10	3.8478	38.87	0	0	0	0	5	38390	1	1	0	0	0	0	0	0	1	0	0		1	0	1	1	0	1	1	1	1	1	0	1
652	SAMN07303771	MCR8676	Scaffold	Cortes, Honduras	2015	Clinical	106	3.64884	38.841	2	I-F1	93	0	2	41555	1	1	0	0	1	0	0	0	1	0	0		1	0	1	1	1	1	1	1	1	1	0	1
653	SAMN07303767	MCR6739	Scaffold	Cortes, Honduras	2015	Clinical	ND	3.53972	39.4344	4	I-F2	57	0	5	31545	1	1	0	0	1	0	0	0	1	0	0		1	1	1	1	1	1	1	1	1	1	1	1
654	SAMN07303766	MCR54	Scaffold	Cortes, Honduras	2015	Clinical	ND	3.61049	39.1048	2	I-F2	49	0	5	11214	1	1	0	0	0	0	0	0	1	0	0		1	1	0	1	0	1	1	1	1	1	1	1
655	SAMN07303770	MCR6056	Scaffold	Cortes, Honduras	2015	Clinical	156	4.02644	39.0203	0	0	0	0	3	31596	1	1	0	0	0	0	0	0	1	0	0		1	1	1	1	1	1	1	1	1	1	1	1
656	SAMN07303769	HC9436	Scaffold	Cortes, Honduras	2015	Clinical	77	3.72521	38.9157	0	0	0	0	1	33039	0	1	0	0	1	0	0	0	1	0	0		1	1	1	1	1	1	1	1	1	1	1	1
657	SAMN07303763	MCR8683	Scaffold	Cortes, Honduras	2015	Clinical	267	3.88237	38.9644	0	0	0	0	3	32573	0	1	0	0	1	0	0	0	1	0	0		1	0	1	1	1	1	1	1	1	1	1	1
658	SAMN07303762	MCR56	Scaffold	Cortes, Honduras	2015	Clinical	106	3.83109	38.831	2	I-F1	93	0	2	41555	0	1	0	0	1	0	0	0	1	0	0		1	0	1	1	1	1	1	1	1	1	0	1
659	SAMN07977797	R18	Scaffold	Pittsburgh, USA	2011	Clinical	2	4.02974	39.0985	0	0	0	0	4	20579	0	1	0	0	1	0	0	0	1	0	0		1	1	1	1	1	1	1	1	1	1	1	1
660	SAMN07977796	S18	Scaffold	Pittsburgh, USA	2011	Clinical	2	4.02548	39.0959	0	0	0	0	3	31282	0	1	0	0	1	0	0	0	0	0	0		1	1	1	1	1	1	1	1	1	1	1	1
661	SAMN07977795	R17	Scaffold	Pittsburgh, USA	2010	Clinical	2	3.83134	38.9379	0	0	0	0	1	31248	0	1	0	0	1	0	0	0	1	0	0		1	1	1	1	0	1	1	1	1	1	1	1
662	SAMN07977788	S14	Scaffold	Pittsburgh, USA	2015	Clinical	2	3.84407	38.9482	0	0	0	0	2	17872	0	1	0	0	1	0	0	0	0	0	0		1	1	1	1	0	1	1	1	1	1	1	1
663	SAMN07977787	R13	Scaffold	Pittsburgh, USA	2015	Clinical	2	4.16798	39.1368	0	0	0	0	4	30032	0	1	0	0	0	0	0	0	1	0	0		1	1	1	1	1	1	1	1	1	1	1	1
664	SAMN07977786	S13	Scaffold	Pittsburgh, USA	2015	Clinical	2	4.15578	39.1833	0	0	0	0	5	30032	0	1	0	0	0	0	0	0	1	0	0		1	1	1	1	1	1	1	1	1	1	1	1
665	SAMN07977783	R11	Scaffold	Pittsburgh, USA	2015	Clinical	2	4.07691	38.9725	0	0	0	0	5	41345	0	1	0	0	1	0	0	0	1	0	0		1	1	1	1	1	1	1	1	1	1	1	1
666	SAMN07977782	S11	Scaffold	Pittsburgh, USA	2015	Clinical	2	4.08209	38.9648	0	0	0	0	4	41345	1	1	0	0	1	0	0	0	1	0	0		1	1	1	1	1	1	1	1	1	1	1	1
667	SAMN07977771	R5	Scaffold	Pittsburgh, USA	2012	Clinical	2	3.87341	38.961	0	0	0	0	2	12720	1	1	0	0	1	0	0	0	1	0	0		1	1	1	1	0	1	1	1	1	1	1	1
668	SAMN07977766	S3	Scaffold	Pittsburgh, USA	2011	Clinical	2	4.06402	39.1435	0	0	0	0	1	24643	1	1	0	0	0	0	0	0	0	0	0		1	1	1	1	1	1	1	1	1	1	1	1
669	SAMN07977765	R2	Scaffold	Pittsburgh, USA	2011	Clinical	2	4.16085	38.976	0	0	0	0	7	44218	1	1	0	0	0	0	0	0	1	0	0		1	1	1	1	1	1	1	1	1	1	1	1
670	SAMN07977764	S2	Scaffold	Pittsburgh, USA	2011	Clinical	2	4.09789	39.3082	0	0	0	0	2	30031	0	1	0	0	0	0	0	0	1	0	0		1	1	1	1	1	1	1	1	1	1	1	1
671	SAMN07977794	S17	Scaffold	Pittsburgh, USA	2010	Clinical	2	4.19801	39.12	0	0	0	0	5	65748	0	1	0	0	0	0	0	0	1	0	0		1	1	1	1	1	1	1	1	1	1	1	1
672	SAMN07977790	S15	Scaffold	Pittsburgh, USA	2008	Clinical	2	3.8413	38.9082	0	0	0	0	3	29355	1	1	0	0	1	0	0	0	1	0	0		1	1	1	1	0	1	1	1	1	1	1	1
673	SAMN07977779	R9	Scaffold	Pittsburgh, USA	2011	Clinical	2	3.88782	38.9275	0	0	0	0	2	14353	1	1	0	0	0	0	0	0	1	1	0		1	1	1	1	0	1	1	1	1	1	1	1
674	SAMN07977775	R7	Scaffold	Pittsburgh, USA	2010	Clinical	2	4.1128	39.0044	0	0	0	0	4	63039	0	1	0	0	0	0	0	0	1	0	0		1	1	1	1	1	1	1	1	1	1	1	1
675	SAMN07977774	S7	Scaffold	Pittsburgh, USA	2010	Clinical	2	4.11243	39.0108	0	0	0	0	4	44218	0	1	0	0	1	0	0	0	1	0	0		1	1	1	1	1	1	1	1	1	1	1	1
676	SAMN07977769	R4	Scaffold	Pittsburgh, USA	2011	Clinical	2	3.84653	38.8695	0	0	0	0	4	42075	1	1	0	0	1	0	0	0	1	0	0		1	1	1	1	0	1	1	1	1	1	1	1
677	SAMN08619603	AB38	Scaffold	Guangzhou, China	2013	Clinical	2	3.84368	38.9742	0	0	0	0	3	43710	0	1	0	0	1	0	0	0	1	0	0		1	1	1	1	1	1	1	1	1	1	1	1
678	SAMN08619601	AB36	Scaffold	Guangzhou, China	2015	Clinical	2	3.90975	39.0233	0	0	0	0	4	42592	0	1	0	0	1	0	0	0	1	0	0		1	1	1	1	1	1	1	1	1	1	1	1
679	SAMN08619605	AB40	Scaffold	Guangzhou, China	2015	Clinical	2	3.85257	38.9627	0	0	0	0	3	42077	1	1	0	0	1	0	0	0	1	0	0		1	1	1	1	1	1	1	1	1	1	1	1
680	SAMN08619596	AB31	Scaffold	Guangzhou, China	2014	Clinical	52	3.77095	38.9717	1	I-F2	76	0	0	0	0	1	0	0	0	0	0	0	1	0	0		1	1	1	1	1	1	1	1	1	1	1	1
681	SAMN08619593	AB28	Scaffold	Guangzhou, China	2015	Clinical	2	3.84554	38.9785	0	0	0	0	3	44005	0	1	0	0	0	0	0	0	1	0	0		1	1	1	1	1	1	1	1	1	1	1	1
682	SAMN08619591	AB26	Scaffold	Guangzhou, China	2013	Clinical	2	3.89619	38.9458	0	0	0	0	4	71952	0	1	0	0	0	0	0	0	1	0	0		1	1	1	1	1	1	1	1	1	1	1	1
683	SAMN08619589	AB24	Scaffold	Guangzhou, China	2015	Clinical	2	3.92185	39.016	0	0	0	0	5	43710	1	1	0	0	1	0	0	0	1	0	0		1	1	1	1	1	1	1	1	1	1	1	1
684	SAMN08619590	AB25	Scaffold	Guangzhou, China	2012	Clinical	2	3.85002	39.0539	0	0	0	0	3	56942	1	1	0	0	0	0	0	0	1	0	0		1	1	1	1	0	1	1	1	1	1	1	1
685	SAMN08619588	AB23	Scaffold	Guangzhou, China	2014	Clinical	2	3.87655	38.9564	0	0	0	0	4	43710	1	1	0	0	1	0	0	0	1	0	0		1	1	1	1	1	1	1	1	1	1	1	1
686	SAMN08619586	AB21	Scaffold	Guangzhou, China	2012	Clinical	2	3.91243	39.046	0	0	0	0	4	59015	0	1	0	0	0	0	0	0	0	0	0		1	1	1	1	1	1	1	1	1	1	1	1
687	SAMN08619585	AB20	Scaffold	Guangzhou, China	2015	Clinical	2	3.92202	39.0399	0	0	0	0	4	71952	0	1	0	0	0	0	0	0	0	0	0		1	1	1	1	1	1	1	1	1	1	1	1
688	SAMN08619584	AB19	Scaffold	Guangzhou, China	2014	Clinical	2	3.8649	38.9962	0	0	0	0	3	44005	1	1	0	0	1	0	0	0	1	0	0		1	1	1	1	1	1	1	1	1	1	1	1
689	SAMN08619583	AB18	Scaffold	Guangzhou, China	2013	Clinical	2	3.92762	39.0441	0	0	0	0	4	44005	0	1	0	0	0	0	0	0	1	0	0		1	1	1	1	1	1	1	1	1	1	1	1
690	SAMN08619578	AB13	Scaffold	Guangzhou, China	2012	Clinical	2	3.91526	38.8724	0	0	0	0	3	35378	1	1	0	0	1	1	0	0	1	0	1		1	1	1	1	1	1	1	1	1	1	0	1
691	SAMN08619575	AB10	Scaffold	Guangzhou, China	2013	Clinical	2	4.11357	38.9543	0	0	0	0	5	32022	0	1	0	0	0	0	0	0	0	0	0		1	1	1	1	1	1	1	1	1	1	1	1
692	SAMN08619570	AB5	Scaffold	Guangzhou, China	2012	Clinical	626	3.93248	38.9758	1	I-F2	30	0	2	62548	1	1	0	0	0	0	0	0	1	0	0		1	1	1	1	1	1	1	1	1	1	1	1
693	SAMN08619569	AB4	Scaffold	Guangzhou, China	2015	Clinical	2	4.09982	38.8676	0	0	0	0	4	31889	1	1	0	0	1	0	0	0	0	0	0		1	1	1	1	1	1	1	1	1	1	1	1
694	SAMN08619604	AB39	Scaffold	Guangzhou, China	2014	Clinical	2	3.84665	38.9784	0	0	0	0	3	43710	1	1	0	0	0	0	0	0	0	0	0		1	1	1	1	1	1	1	1	1	1	1	1
695	SAMN08619602	AB37	Scaffold	Guangzhou, China	2012	Clinical	2	3.91263	39.003	0	0	0	0	4	43710	1	1	0	0	0	0	0	0	1	0	0		1	1	1	1	1	1	1	1	1	1	1	1
696	SAMN08619599	AB34	Scaffold	Guangzhou, China	2013	Clinical	2	3.88239	38.9727	0	0	0	0	3	43710	0	1	0	0	0	0	0	0	1	0	0		1	1	1	1	1	1	1	1	1	1	1	1
697	SAMN08619595	AB30	Scaffold	Guangzhou, China	2013	Clinical	2	3.95333	39.0329	0	0	0	0	4	44218	0	1	0	0	0	0	0	0	1	0	0		1	1	1	1	1	1	1	1	1	1	0	1
698	SAMN08619594	AB29	Scaffold	Guangzhou, China	2012	Clinical	2	3.86875	38.9667	0	0	0	0	4	43710	1	1	0	0	0	0	0	0	1	1	0		1	1	1	1	1	1	1	1	1	1	1	1
699	SAMN08619587	AB22	Scaffold	Guangzhou, China	2013	Clinical	2	3.9023	39.0227	0	0	0	0	4	49555	1	1	0	0	1	0	0	0	0	0	0		1	1	1	1	1	1	1	1	1	1	1	1
700	SAMN08619592	AB27	Scaffold	Guangzhou, China	2014	Clinical	2	3.92484	38.9862	0	0	0	0	3	43710	0	1	0	0	1	0	0	0	0	0	0		1	1	1	1	1	1	1	1	1	1	1	1
701	SAMN08619582	AB17	Scaffold	Guangzhou, China	2012	Clinical	2	3.90504	38.996	0	0	0	0	4	43710	1	1	0	0	1	0	0	0	0	0	0		1	1	1	1	1	1	1	1	1	1	1	1
702	SAMN08619580	AB15	Scaffold	Guangzhou, China	2014	Clinical	2	3.93261	38.8501	0	0	0	0	4	43710	1	1	0	0	1	0	0	0	1	0	0		1	1	1	1	1	1	1	1	1	1	1	1
703	SAMN08619581	AB16	Scaffold	Guangzhou, China	2015	Clinical	2	3.96931	38.8911	0	0	0	0	4	56942	0	1	0	0	1	0	0	0	0	0	0		1	1	1	1	1	1	1	1	1	1	1	1
704	SAMN08619573	AB8	Scaffold	Guangzhou, China	2015	Clinical	2	3.93315	39.0567	0	0	0	0	3	51595	1	1	0	0	1	0	0	0	0	0	0		1	1	1	1	1	1	1	1	1	1	1	1
705	SAMN08619574	AB9	Scaffold	Guangzhou, China	2012	Clinical	2	3.92691	38.9899	0	0	0	0	3	43710	1	1	0	0	1	0	0	0	0	0	0		1	1	1	1	1	1	1	1	1	1	1	1
706	SAMN08619568	AB3	Scaffold	Guangzhou, China	2014	Clinical	2	3.92445	38.9899	0	0	0	0	3	51595	1	1	0	0	1	0	0	0	0	0	0		1	1	1	1	1	1	1	1	1	1	1	1
707	SAMN08619567	AB2	Scaffold	Guangzhou, China	2013	Clinical	2	3.85739	38.955	0	0	0	0	3	43710	0	1	0	0	0	0	0	0	0	0	0		1	1	1	1	1	1	1	1	1	1	1	1
708	SAMN08619566	AB1	Scaffold	Guangzhou, China	2012	Clinical	2	3.90067	38.8819	0	0	0	0	2	43710	0	1	0	0	0	0	0	0	0	0	0		1	1	1	1	1	1	1	1	1	1	1	1
709	SAMN08554707	6009-2	Scaffold	Lisbon, Portugal	2010	Clinical	2	3.95153	38.7607	0	0	0	0	2	50497	0	1	0	0	0	0	0	0	1	0	0		1	1	1	1	1	1	1	1	1	1	1	1
710	SAMN08639650	pet_ACB108	Scaffold	Italy	2015	Clinical Other	2	3.95686	38.868	0	0	0	0	4	21028	1	1	0	0	0	0	0	0	0	1	0		1	1	1	1	1	1	1	1	1	1	1	1
711	SAMN08639648	pet_ACB87	Scaffold	Italy	2015	Clinical Other	2	3.94873	38.9012	0	0	0	0	3	29360	0	0	0	0	0	0	0	0	0	0	0		1	1	1	1	1	1	1	1	1	1	1	1
712	SAMN08639649	pet_ACB92	Scaffold	Italy	2015	Clinical Other	2	3.8997	39.0359	0	0	0	0	3	29655	1	1	0	0	0	0	0	0	1	1	0		1	1	1	1	1	1	1	1	1	1	1	1
713	SAMN08639651	pet_ACB115	Scaffold	Italy	2015	Clinical Other	2	3.94759	38.8722	0	0	0	0	3	29655	1	1	0	0	1	0	0	0	0	0	0		1	1	1	1	1	1	1	1	1	1	1	1
714	SAMN08639652	pet_ACB213	Scaffold	Italy	2015	Clinical Other	2	3.95204	38.8708	0	0	0	0	4	29360	1	1	0	0	0	0	0	0	1	0	0		1	1	1	1	1	1	1	1	1	1	1	1
715	SAMN08123204	WE1572	Scaffold	China	Not Found	ND	490	3.7786	39.1138	0	0	0	0	0	0	1	1	0	0	0	0	0	0	1	0	0		1	0	1	1	1	1	1	1	1	1	0	1
716	SAMN08123206	N8	Scaffold	China	Not Found	ND	150	4.00791	39.3153	2	0	49	0	1	26460	0	1	0	0	1	0	0	0	0	0	0		1	1	1	1	1	1	1	1	1	1	1	1
717	SAMN08935659	SH37	Scaffold	China	2010	ND	575	3.98037	39.0687	0	0	0	0	5	18816	1	1	0	0	0	0	0	0	1	1	0		1	1	1	1	0	1	1	1	1	1	0	1
718	SAMN08123205	JX101	Scaffold	China	Not Found	ND	216	3.76863	39.2441	0	0	0	0	1	13179	0	1	0	0	1	0	0	0	0	0	0		1	0	1	1	1	1	1	1	1	1	0	1
719	SAMN08939906	Ab2	Scaffold	China	not available	ND	2	3.89066	39.0702	0	0	0	0	2	31889	0	1	0	0	0	0	0	0	1	0	0		1	1	1	1	1	1	1	1	1	1	1	1
720	SAMN08123207	B30	Scaffold	China	Not Found	ND	193	3.87522	38.9387	2	I-F1	123	0	5	19871	1	1	0	0	1	0	0	0	1	0	0		1	0	1	1	1	1	1	1	1	1	1	1
721	SAMN08123209	WE1926	Scaffold	China	Not Found	ND	329	4.01878	39.4145	0	0	0	3	1	20844	1	1	0	0	1	0	0	0	1	0	0		1	1	1	1	1	1	1	1	1	1	1	1
722	SAMN09078706	A369	Scaffold	China	2010	ND	40	4.11467	38.9149	0	0	0	0	2	15508	0	0	0	0	0	0	0	0	0	0	0		1	1	1	1	1	1	1	1	1	1	1	1
723	SAMN09078735	T12	Scaffold	China	2010	ND	193	4.06605	39.2392	1	I-F1	128	0	6	29041	0	1	0	0	1	0	0	0	0	0	0		1	1	1	1	1	1	1	1	1	1	1	1
724	SAMN08123211	JX111	Scaffold	China	Not Found	ND	36	3.72239	39.1162	0	0	0	0	1	27100	0	1	0	0	1	0	0	0	1	0	0		1	1	1	1	1	1	1	1	1	1	1	1
725	SAMN08123210	JX214	Scaffold	Hangzhou, China	Not Found	Clinical	106	3.83584	39.1366	3	I-F1,I-F2	224	0	0	0	0	1	0	0	0	0	0	0	0	0	0		1	1	1	1	1	1	1	1	1	1	1	1
726	SAMN09078696	SH40	Scaffold	China	2010	ND	10	3.94707	39.124	0	0	0	0	6	53580	1	1	0	0	0	0	0	0	1	1	0		1	1	1	1	1	1	1	1	1	1	0	1
727	SAMN09078734	LS066	Scaffold	China	2010	ND	1156	4.14152	39.1983	1	I-F2 (degenrated)	22	0	3	31002	1	1	0	0	0	0	0	0	1	0	0		1	1	1	1	1	1	1	1	1	1	1	1
728	SAMN09223254	GML-KP7-Col_R_AB-TR	Scaffold	Kayseri, Turkey	2017	Clinical	2	4.00196	38.8621	0	0	0	0	6	42077	0	1	0	0	0	0	0	0	1	1	0		1	1	1	1	1	1	1	1	1	1	1	1
729	SAMN09223253	GML-KP48-AB-TR	Scaffold	Kayseri, Turkey	2017	Clinical	164	3.92094	38.8466	0	0	0	0	5	13161	1	1	0	0	0	0	0	0	1	1	0		1	0	1	1	1	1	1	1	1	1	1	1
730	SAMN09378334	B6	Scaffold	China	2010	ND	1157	3.89295	39.2146	1	I-F1	101	0	0	0	0	0	0	0	0	0	0	0	0	0	0		1	1	1	1	1	1	1	1	1	1	1	1
731	SAMN08123212	WE2714	Scaffold	China	Not Found	ND	52	4.04006	39.2523	1	I-F2	74	0	3	34899	0	1	0	0	0	0	0	0	0	0	0		1	1	1	1	1	1	1	1	1	1	1	1
732	SAMN08123213	B7	Scaffold	China	Not Found	ND	341	4.20706	39.1733	0	I-F2 (degenrated)	0	0	3	72974	1	1	0	0	0	0	0	0	1	0	0		1	1	1	1	1	1	1	1	1	1	1	1
733	SAMN09404818	R11	Scaffold	Tahiti, France	2017	ND	85	4.00688	38.9842	0	0	0	0	2	60466	1	1	0	0	0	0	0	0	1	0	0		1	1	1	1	1	1	1	1	1	1	1	1
734	SAMN09404817	R10	Scaffold	Tahiti, France	2017	ND	ND	3.7685	39.085	0	0	0	0	2	17249	1	1	0	0	1	0	0	0	1	0	0		1	0	1	1	1	1	1	1	1	1	0	1
735	SAMN09404816	TUMA	Scaffold	Tahiti, France	2017	ND	113	3.96682	38.9543	0	I-F1	0	0	2	42060	1	1	0	0	1	0	0	0	1	1	0		1	0	1	1	1	1	1	1	1	1	1	1
736	SAMN06061923	s201	Scaffold	State Key Laboratory of Pathogen and Biosecurity, China	2012	Clinical	2	3.85476	38.9004	0	0	0	0	3	14350	1	1	0	0	0	0	0	0	1	0	0		1	1	1	1	1	1	1	1	1	1	1	1
737	SAMN09667783	MH7	Scaffold	Henan, China	2013	Clinical	2	3.97398	39.0911	0	0	0	0	4	42770	1	1	0	0	1	1	1	0	1	1	0		1	1	1	1	1	1	1	1	1	1	1	1
738	SAMN09667773	AB4	Scaffold	Hong Kong	2011	Clinical	2	3.84332	38.9034	0	0	0	0	1	21028	1	1	0	0	1	0	0	0	0	1	0		1	1	1	1	1	1	1	1	1	1	1	1
739	SAMN09667781	MH5	Scaffold	Hong Kong	2006	Clinical	255	3.7205	39.7056	0	0	0	0	4	43413	1	1	0	0	0	0	0	0	0	1	0		1	1	1	1	1	1	1	1	1	1	1	1
740	SAMN09667779	MH2	Scaffold	Hong Kong	2010	Clinical	2	3.97709	38.7943	0	0	0	0	2	20938	1	1	0	0	0	0	0	0	0	1	0		1	1	1	1	1	1	1	1	1	1	1	1
741	SAMN09667778	MH1	Scaffold	Hong Kong	2000	Clinical	1553	3.87193	39.0295	0	0	0	0	2	15987	0	1	0	0	0	0	0	0	0	0	0		1	1	1	1	1	1	1	1	1	1	1	1
742	SAMN09667777	AB10	Scaffold	Hong Kong	2000	Clinical	2	3.8731	38.9127	0	0	0	0	4	31889	0	1	0	0	0	0	0	0	0	0	0		1	1	1	1	1	1	1	1	1	1	1	1
743	SAMN09667776	AB8	Scaffold	Hong Kong	2003	Clinical	2	3.86045	39.0284	0	0	0	0	4	19507	1	1	0	0	1	0	0	0	0	1	0		1	1	1	1	1	1	1	1	1	1	1	1
744	SAMN09667775	AB7	Scaffold	Hong Kong	2011	Clinical	2	3.95038	39.0407	0	0	0	0	4	33414	1	1	0	0	1	0	0	0	1	1	0		1	1	1	1	0	1	1	1	1	1	1	1
745	SAMN09667770	AB1	Scaffold	Hong Kong	2004	Clinical	2	3.78232	38.861	0	0	0	0	4	43057	1	1	0	0	1	0	0	0	1	1	0		1	1	1	1	1	1	1	1	1	1	1	1
746	SAMN03765510	ISAB51	Scaffold	Taiwan	2010	Clinical	2	4.06906	38.9769	0	0	0	0	7	39537	1	1	0	0	1	1	1	0	1	1	0		1	1	1	1	1	1	1	1	1	1	1	1
747	SAMN03765511	KMDRAB15	Scaffold	Taiwan	2012	Clinical	2	4.11252	39.1333	0	0	0	0	4	11898	1	1	0	0	1	0	0	0	1	1	0		1	1	1	1	1	1	1	1	1	1	1	1
748	SAMN03765513	KSPU17	Scaffold	Taiwan	2013	Clinical	2	3.98344	38.9614	0	0	0	0	3	12859	1	1	0	0	1	1	1	0	1	1	0		1	1	1	1	1	1	1	1	1	1	1	1
749	SAMN03765514	KSPU8	Scaffold	Taiwan	2013	Clinical	2	3.84263	38.976	0	0	0	0	2	25983	1	1	0	0	1	1	1	0	1	1	0		1	1	1	1	1	1	1	1	1	1	1	1
750	SAMN03765515	MDRAB16	Scaffold	Taiwan	2010	Clinical	2	4.05533	38.7672	0	0	2	0	4	36037	0	1	0	0	0	0	0	0	0	0	0		1	1	1	1	1	1	1	1	1	1	1	1
751	SAMN03765518	MDRAB55	Scaffold	Taiwan	2009	Clinical	2	4.02703	38.855	0	0	0	0	3	12706	1	1	0	0	1	0	0	0	1	0	0		1	1	1	1	1	1	1	1	1	1	1	1
752	SAMN03765517	MDRAB41	Scaffold	Taiwan	2009	Clinical	2	4.09834	38.8776	0	0	0	0	3	23384	1	1	0	0	1	1	1	0	1	0	0		1	1	1	1	1	1	1	1	1	1	1	1
753	SAMN03765521	SPU6	Scaffold	Taiwan	2009	Clinical	2	3.93822	38.9403	0	0	0	0	5	52392	0	1	0	0	0	0	0	0	1	0	0		1	1	1	1	0	1	1	1	1	1	1	1
754	SAMN03765519	MDRAB58	Scaffold	Taiwan	2009	Clinical	2	3.93623	38.9387	0	0	0	0	4	22298	1	1	0	0	1	0	0	0	0	1	0		1	1	1	1	1	1	1	1	1	1	1	1
755	SAMN03765522	SPU7	Scaffold	Taiwan	2009	Clinical	2	3.98475	38.8797	0	0	0	0	6	48376	1	1	0	0	0	0	0	0	1	0	0		1	1	1	1	1	1	1	1	1	1	1	1
756	SAMN03765516	MDRAB19	Scaffold	Taiwan	2010	Clinical	2	4.06964	38.8998	0	0	0	0	4	31398	1	1	0	0	0	0	0	0	1	0	0		1	1	1	1	1	1	1	1	1	1	1	1
757	SAMN03765520	MDRAB7	Scaffold	Taiwan	2010	Clinical	2	4.09404	38.9361	0	0	2	0	3	40910	1	1	0	0	1	0	0	0	1	0	0		1	1	1	1	1	1	1	1	1	1	1	1
758	SAMN06460910	s277	Scaffold	State Key Laboratory of Pathogen and Biosecurity, China	2012	Clinical	2	3.98868	38.9909	0	0	0	0	4	41345	1	1	0	0	0	1	0	0	1	0	1		1	1	1	1	1	1	1	1	1	1	0	1
759	SAMN06460909	s276	Scaffold	State Key Laboratory of Pathogen and Biosecurity, China	2012	Clinical	2	3.96806	38.9633	0	0	0	0	3	35663	0	1	0	0	0	0	0	0	0	0	0		1	1	1	1	1	1	1	1	1	1	0	1
760	SAMN06460908	s275	Scaffold	State Key Laboratory of Pathogen and Biosecurity, China	2012	Clinical	2	4.01659	39.0002	0	0	0	0	4	62336	0	1	0	0	0	0	0	0	0	0	0		1	1	1	1	1	1	1	1	1	1	0	1
761	SAMN06460907	s274	Scaffold	State Key Laboratory of Pathogen and Biosecurity, China	2012	Clinical	2	3.99645	38.9781	0	0	0	0	4	58562	0	1	0	0	0	0	0	0	0	0	0		1	1	1	1	1	1	1	1	1	1	0	1
762	SAMN06460906	s273	Scaffold	State Key Laboratory of Pathogen and Biosecurity, China	2012	Clinical	2	3.9966	38.9762	0	0	0	0	5	62336	1	1	0	0	0	0	0	0	0	0	0		1	1	1	1	1	1	1	1	1	1	0	1
763	SAMN06460904	s271	Scaffold	State Key Laboratory of Pathogen and Biosecurity, China	2012	Clinical	2	4.00244	38.8878	0	0	0	0	4	61814	0	1	0	0	0	0	0	0	0	0	0		1	1	1	1	1	1	1	1	1	1	0	1
764	SAMN06460905	s272	Scaffold	State Key Laboratory of Pathogen and Biosecurity, China	2012	Clinical	2	4.00481	38.9769	0	0	0	0	5	62336	1	1	0	0	0	0	0	0	0	0	0		1	1	1	1	1	1	1	1	1	1	0	1
765	SAMN06460903	s270	Scaffold	State Key Laboratory of Pathogen and Biosecurity, China	2012	Clinical	2	3.99728	38.9646	0	0	0	0	5	46431	1	1	0	0	0	0	0	0	1	0	0		1	1	1	1	1	1	1	1	1	1	0	1
766	SAMN06460902	s269	Scaffold	State Key Laboratory of Pathogen and Biosecurity, China	2011	Clinical	2	3.99889	38.9743	0	0	0	0	5	62336	1	1	0	0	1	0	0	0	1	1	0		1	1	1	1	1	1	1	1	1	1	0	1
767	SAMN06460900	s267	Scaffold	State Key Laboratory of Pathogen and Biosecurity, China	2012	Clinical	2	3.81731	38.8923	0	0	0	0	2	20599	1	1	0	0	0	1	1	0	0	1	0		1	1	1	1	0	1	1	1	1	1	1	1
768	SAMN06460901	s268	Scaffold	State Key Laboratory of Pathogen and Biosecurity, China	2012	Clinical	2	3.84503	38.8713	0	0	0	0	2	14525	1	1	0	0	1	0	0	0	1	1	0		1	1	1	1	1	1	1	1	1	1	1	1
769	SAMN06460899	s266	Scaffold	State Key Laboratory of Pathogen and Biosecurity, China	2012	Clinical	2	3.83149	38.892	0	0	0	0	1	14350	1	1	0	0	0	1	1	0	1	0	1		1	1	1	1	1	1	1	1	1	1	1	1
770	SAMN06460898	s265	Scaffold	State Key Laboratory of Pathogen and Biosecurity, China	2012	Clinical	2	3.85583	38.8877	0	0	0	0	2	14508	1	1	0	0	1	0	0	0	0	1	0		1	1	1	1	1	1	1	1	1	1	1	1
771	SAMN06460897	s264	Scaffold	State Key Laboratory of Pathogen and Biosecurity, China	2012	Clinical	2	3.85177	38.897	0	0	0	0	2	20146	0	1	0	0	0	0	0	0	0	0	0		1	1	1	1	1	1	1	1	1	1	1	1
772	SAMN06460896	s263	Scaffold	State Key Laboratory of Pathogen and Biosecurity, China	2012	Clinical	2	3.84703	38.8917	0	0	0	0	2	14350	1	1	0	0	1	0	0	0	0	1	0		1	1	1	1	1	1	1	1	1	1	1	1
773	SAMN06460895	s262	Scaffold	State Key Laboratory of Pathogen and Biosecurity, China	2012	Clinical	2	3.85771	38.8872	0	0	0	0	3	12717	1	1	0	0	1	0	0	0	0	1	0		1	1	1	1	1	1	1	1	1	1	1	1
774	SAMN06460894	s261	Scaffold	State Key Laboratory of Pathogen and Biosecurity, China	2012	Clinical	2	3.85263	38.8984	0	0	0	0	2	14350	1	1	0	0	1	0	0	0	0	1	0		1	1	1	1	1	1	1	1	1	1	1	1
775	SAMN06460891	s258	Scaffold	State Key Laboratory of Pathogen and Biosecurity, China	2012	Clinical	2	3.85251	38.8875	0	0	0	0	2	20841	1	1	0	0	1	0	0	0	0	1	0		1	1	1	1	1	1	1	1	1	1	1	1
776	SAMN06460890	s257	Scaffold	State Key Laboratory of Pathogen and Biosecurity, China	2012	Clinical	2	3.78214	38.8381	0	0	0	0	2	20563	1	1	0	0	0	0	0	0	0	0	0		1	1	1	1	1	1	1	1	1	1	1	0
777	SAMN06460893	s260	Scaffold	State Key Laboratory of Pathogen and Biosecurity, China	2012	Clinical	2	3.84647	38.8667	0	0	0	0	2	20877	1	1	0	0	0	0	0	0	0	0	0		1	1	1	1	1	1	1	1	1	1	1	1
778	SAMN06460892	s259	Scaffold	State Key Laboratory of Pathogen and Biosecurity, China	2012	Clinical	2	3.84946	38.8536	0	0	0	0	2	14350	0	1	0	0	0	0	0	0	0	0	0		1	1	1	1	1	1	1	1	1	1	1	1
779	SAMN06460889	s256	Scaffold	China	2012	Clinical	33	3.71532	38.9846	1	I-F1	29	0	2	38455	0	0	0	0	0	0	0	0	0	0	0		1	0	1	1	1	1	1	1	1	1	1	1
780	SAMN06460887	s254	Scaffold	State Key Laboratory of Pathogen and Biosecurity, China	2012	Clinical	2	3.85588	38.8834	0	0	0	0	2	14504	1	1	0	0	0	0	0	0	1	0	0		1	1	1	1	1	1	1	1	1	1	1	1
781	SAMN06460888	s255	Scaffold	State Key Laboratory of Pathogen and Biosecurity, China	2012	Clinical	2	3.84518	38.8908	0	0	0	0	1	14350	1	1	0	0	1	0	1	1	1	0	0		1	1	1	1	1	1	1	1	1	1	1	1
782	SAMN06460886	s253	Scaffold	State Key Laboratory of Pathogen and Biosecurity, China	2012	Clinical	2	3.85147	38.9007	0	0	0	0	2	12717	1	1	0	0	1	1	1	0	1	1	0		1	1	1	1	1	1	1	1	1	1	1	1
783	SAMN06460885	s252	Scaffold	State Key Laboratory of Pathogen and Biosecurity, China	2012	Clinical	2	3.85561	38.8772	0	0	0	0	2	20957	1	1	0	0	0	0	0	0	1	0	0		1	1	1	1	1	1	1	1	1	1	1	1
784	SAMN06460884	s251	Scaffold	State Key Laboratory of Pathogen and Biosecurity, China	2011	Clinical	2	3.90793	38.8746	0	0	0	0	2	29585	1	1	0	0	0	0	0	0	1	1	0		1	1	1	1	1	1	1	1	1	1	1	1
785	SAMN06460883	s250	Scaffold	State Key Laboratory of Pathogen and Biosecurity, China	2011	Clinical	2	3.90778	38.8626	0	0	0	0	1	29549	0	1	0	0	0	0	0	0	0	0	0		1	1	1	1	1	1	1	1	1	1	1	1
786	SAMN06460882	s249	Scaffold	State Key Laboratory of Pathogen and Biosecurity, China	2011	Clinical	184	3.88273	38.8327	0	0	0	0	3	44218	1	1	0	0	1	1	1	0	1	0	0		1	1	1	1	1	1	1	1	1	1	1	1
787	SAMN06460881	s248	Scaffold	State Key Laboratory of Pathogen and Biosecurity, China	2011	Clinical	2	3.90312	38.8671	0	0	0	0	2	31889	1	1	0	0	0	0	0	0	1	1	0		1	1	1	1	1	1	1	1	1	1	1	1
788	SAMN06460879	s246	Scaffold	State Key Laboratory of Pathogen and Biosecurity, China	2011	Clinical	2	3.91116	38.8934	0	0	0	0	3	44218	1	1	0	0	0	0	0	0	1	1	0		1	1	1	1	1	1	1	1	1	1	1	1
789	SAMN06460880	s247	Scaffold	State Key Laboratory of Pathogen and Biosecurity, China	2011	Clinical	2	3.9049	38.8683	0	0	0	0	2	21313	1	1	0	0	1	0	0	0	1	1	0		1	1	1	1	1	1	1	1	1	1	1	1
790	SAMN06460878	s245	Scaffold	State Key Laboratory of Pathogen and Biosecurity, China	2011	Clinical	2	3.90693	38.8849	0	0	0	0	2	11898	1	1	0	0	0	1	0	0	1	1	0		1	1	1	1	1	1	1	1	1	1	1	1
791	SAMN06460877	s244	Scaffold	State Key Laboratory of Pathogen and Biosecurity, China	2011	Clinical	2	3.91178	38.8926	0	0	0	0	3	56107	1	1	0	0	1	0	0	0	1	1	0		1	1	1	1	1	1	1	1	1	1	1	1
792	SAMN06460876	s243	Scaffold	State Key Laboratory of Pathogen and Biosecurity, China	2011	Clinical	2	3.9089	38.8821	0	0	0	0	3	44218	1	1	0	0	1	0	0	0	0	1	0		1	1	1	1	1	1	1	1	1	1	1	1
793	SAMN06460875	s242	Scaffold	State Key Laboratory of Pathogen and Biosecurity, China	2012	Clinical	2	3.8682	38.7556	0	0	0	0	2	12977	0	1	0	0	0	0	0	0	0	0	0		1	1	1	1	1	1	1	1	1	1	1	0
794	SAMN06460874	s241	Scaffold	State Key Laboratory of Pathogen and Biosecurity, China	2012	Clinical	2	3.90526	38.7836	0	0	0	0	0	0	1	1	0	0	1	1	1	0	1	1	0		1	1	1	1	1	1	1	1	1	1	1	1
795	SAMN06460873	s240	Scaffold	State Key Laboratory of Pathogen and Biosecurity, China	2012	Clinical	2	3.92485	38.7568	0	0	0	0	1	31889	1	1	0	0	1	1	1	0	1	1	0		1	1	1	1	1	1	1	1	1	1	1	1
796	SAMN06460872	s239	Scaffold	State Key Laboratory of Pathogen and Biosecurity, China	2012	Clinical	2	3.92538	38.7626	0	0	0	0	3	44933	1	1	0	0	1	0	0	0	1	1	0		1	1	1	1	1	1	1	1	1	1	1	1
797	SAMN06460871	s238	Scaffold	State Key Laboratory of Pathogen and Biosecurity, China	2012	Clinical	2	3.93943	38.7751	0	0	0	0	2	44218	1	1	0	0	1	0	0	0	1	1	0		1	1	1	1	1	1	1	1	1	1	1	1
798	SAMN06460869	s236	Scaffold	State Key Laboratory of Pathogen and Biosecurity, China	2012	Clinical	ND	3.94049	38.7777	0	0	0	0	1	12329	1	1	0	0	1	0	0	0	0	1	0		1	1	1	1	1	1	1	1	1	1	1	1
799	SAMN06460867	s234	Scaffold	State Key Laboratory of Pathogen and Biosecurity, China	2012	Clinical	2	3.94315	38.7681	0	0	0	0	2	44218	1	1	0	0	1	0	0	0	1	1	0		1	1	1	1	1	1	1	1	1	1	1	1
800	SAMN06460870	s237	Scaffold	State Key Laboratory of Pathogen and Biosecurity, China	2012	Clinical	2	3.93879	38.7736	0	0	0	0	1	11898	1	1	0	0	1	0	0	0	1	1	0		1	1	1	1	1	1	1	1	1	1	1	1
801	SAMN06460868	s235	Scaffold	State Key Laboratory of Pathogen and Biosecurity, China	2012	Clinical	2	3.94198	38.7902	0	0	0	0	3	44202	1	1	0	0	1	0	0	0	1	1	0		1	1	1	1	1	1	1	1	1	1	1	1
802	SAMN06460866	s233	Scaffold	State Key Laboratory of Pathogen and Biosecurity, China	2012	Clinical	2	3.93383	38.7847	0	0	0	0	3	44213	1	1	0	0	1	1	1	0	1	1	0		1	1	1	1	1	1	1	1	1	1	1	1
803	SAMN06460865	s232	Scaffold	State Key Laboratory of Pathogen and Biosecurity, China	2013	Clinical	2	3.83883	38.9022	0	0	0	0	2	14350	1	1	0	0	1	1	1	0	1	1	0		1	1	1	1	1	1	1	1	1	1	1	1
804	SAMN06460864	s231	Scaffold	State Key Laboratory of Pathogen and Biosecurity, China	2013	Clinical	2	3.85433	38.8847	0	0	0	0	2	20781	1	1	0	0	0	0	0	0	1	1	0		1	1	1	1	1	1	1	1	1	1	1	1
805	SAMN06460863	s230	Scaffold	State Key Laboratory of Pathogen and Biosecurity, China	2012	Clinical	2	3.85313	38.897	0	0	0	0	2	14538	1	1	0	0	1	1	1	0	1	1	0		1	1	1	1	1	1	1	1	1	1	1	1
806	SAMN06460862	s229	Scaffold	State Key Laboratory of Pathogen and Biosecurity, China	2012	Clinical	2	3.9423	38.7986	0	0	0	0	2	44218	1	1	0	0	1	1	1	0	1	1	0		1	1	1	1	1	1	1	1	1	1	1	1
807	SAMN06460861	s228	Scaffold	State Key Laboratory of Pathogen and Biosecurity, China	2012	Clinical	2	4.12076	38.7589	0	0	0	0	5	73813	1	1	0	0	0	0	0	0	1	0	0		1	1	1	1	1	1	1	1	1	1	1	1
808	SAMN06460859	s226	Scaffold	State Key Laboratory of Pathogen and Biosecurity, China	2012	Clinical	2	3.8521	38.9061	0	0	0	0	2	14350	1	1	0	0	1	1	1	0	1	1	0		1	1	1	1	1	1	1	1	1	1	1	1
809	SAMN06460860	s227	Scaffold	State Key Laboratory of Pathogen and Biosecurity, China	2012	Clinical	2	3.85373	38.8746	0	0	0	0	2	20966	1	1	0	0	1	0	0	0	1	1	1		1	1	1	1	1	1	1	1	1	1	1	1
810	SAMN06460858	s225	Scaffold	State Key Laboratory of Pathogen and Biosecurity, China	2012	Clinical	2	3.85292	38.8996	0	0	0	0	2	20871	1	1	0	0	0	0	0	0	1	1	0		1	1	1	1	1	1	1	1	1	1	1	1
811	SAMN06460857	s224	Scaffold	State Key Laboratory of Pathogen and Biosecurity, China	2012	Clinical	2	3.85081	38.8974	0	0	0	0	2	12695	1	1	0	0	0	0	0	0	1	1	0		1	1	1	1	1	1	1	1	1	1	1	1
812	SAMN06460856	s223	Scaffold	State Key Laboratory of Pathogen and Biosecurity, China	2012	Clinical	2	3.85546	38.8927	0	0	0	0	2	14350	1	1	0	0	1	1	1	0	1	1	0		1	1	1	1	1	1	1	1	1	1	1	1
813	SAMN06460855	s222	Scaffold	State Key Laboratory of Pathogen and Biosecurity, China	2012	Clinical	2	4.04611	38.8964	0	0	0	0	6	81028	1	1	0	0	1	1	1	0	1	1	0		1	1	1	1	1	1	1	1	1	1	1	1
814	SAMN06460854	s221	Scaffold	State Key Laboratory of Pathogen and Biosecurity, China	2012	Clinical	2	4.03868	38.874	0	0	0	0	6	60810	1	1	0	0	0	0	1	1	1	1	0		1	1	1	1	1	1	1	1	1	1	1	1
815	SAMN06460853	s220	Scaffold	State Key Laboratory of Pathogen and Biosecurity, China	2012	Clinical	2	4.05459	38.9081	0	0	0	0	6	90465	0	1	0	0	0	0	0	0	0	0	0		1	1	1	1	1	1	1	1	1	1	1	1
816	SAMN06460851	s218	Scaffold	State Key Laboratory of Pathogen and Biosecurity, China	2012	Clinical	2	4.05432	38.9128	0	0	0	0	6	62336	1	1	0	0	1	0	0	0	0	1	0		1	1	1	1	1	1	1	1	1	1	1	1
817	SAMN06460852	s219	Scaffold	State Key Laboratory of Pathogen and Biosecurity, China	2012	Clinical	2	4.05605	38.9026	0	0	0	0	6	45192	0	1	0	0	0	0	0	0	0	0	0		1	1	1	1	1	1	1	1	1	1	1	1
818	SAMN06460850	s217	Scaffold	State Key Laboratory of Pathogen and Biosecurity, China	2012	Clinical	2	4.07074	38.8632	0	0	0	0	6	41984	1	1	0	0	1	1	1	0	1	0	0		1	1	1	1	1	1	1	1	1	1	1	1
819	SAMN06460849	s216	Scaffold	State Key Laboratory of Pathogen and Biosecurity, China	2011	Clinical	2	4.05718	38.9087	0	0	0	0	6	91991	1	1	0	0	1	1	1	0	1	1	0		1	1	1	1	1	1	1	1	1	1	1	1
820	SAMN06460848	s215	Scaffold	State Key Laboratory of Pathogen and Biosecurity, China	2011	Clinical	2	4.05549	38.9155	0	0	0	0	6	57862	0	1	0	0	0	0	0	0	0	0	0		1	1	1	1	1	1	1	1	1	1	1	1
821	SAMN06460847	s214	Scaffold	State Key Laboratory of Pathogen and Biosecurity, China	2011	Clinical	2	4.05845	38.9141	0	0	0	0	6	54312	1	1	0	0	1	1	1	0	1	1	0		1	1	1	1	1	1	1	1	1	1	1	1
822	SAMN06460845	s212	Scaffold	State Key Laboratory of Pathogen and Biosecurity, China	2011	Clinical	2	4.05313	38.9234	0	0	0	0	6	44218	1	1	0	0	1	0	0	0	1	1	0		1	1	1	1	1	1	1	1	1	1	1	1
823	SAMN06460846	s213	Scaffold	State Key Laboratory of Pathogen and Biosecurity, China	2011	Clinical	2	4.05445	38.9108	0	0	0	0	6	41345	1	1	0	0	1	1	1	0	1	1	0		1	1	1	1	1	1	1	1	1	1	1	1
824	SAMN06460844	s211	Scaffold	State Key Laboratory of Pathogen and Biosecurity, China	2011	Clinical	2	4.05786	38.9135	0	0	0	0	6	70811	0	1	0	0	0	0	0	0	0	0	0		1	1	1	1	1	1	1	1	1	1	1	1
825	SAMN06460843	s210	Scaffold	State Key Laboratory of Pathogen and Biosecurity, China	2012	Clinical	2	3.84079	38.8857	0	0	0	0	2	14350	1	1	0	0	0	0	0	0	1	1	0		1	1	1	1	1	1	1	1	1	1	1	1
826	SAMN06460841	s208	Scaffold	State Key Laboratory of Pathogen and Biosecurity, China	2012	Clinical	2	3.85294	38.8791	0	0	0	0	2	20931	1	1	0	0	1	1	1	0	1	1	0		1	1	1	1	1	1	1	1	1	1	1	1
827	SAMN06460842	s209	Scaffold	State Key Laboratory of Pathogen and Biosecurity, China	2012	Clinical	2	3.85238	38.8793	0	0	0	0	2	14350	1	1	0	0	1	1	1	0	1	1	0		1	1	1	1	1	1	1	1	1	1	1	1
828	SAMN06460840	s207	Scaffold	State Key Laboratory of Pathogen and Biosecurity, China	2012	Clinical	2	3.85628	38.8912	0	0	0	0	2	14350	1	1	0	0	1	1	1	0	1	1	0		1	1	1	1	1	1	1	1	1	1	1	1
829	SAMN06460838	s204	Scaffold	State Key Laboratory of Pathogen and Biosecurity, China	2012	Clinical	2	3.85854	38.891	0	0	0	0	2	20103	0	0	0	0	0	0	0	0	0	1	0		1	1	1	1	1	1	1	1	1	1	1	1
830	SAMN06460839	s206	Scaffold	State Key Laboratory of Pathogen and Biosecurity, China	2012	Clinical	2	3.85737	38.8942	0	0	0	0	2	20955	1	1	0	0	1	0	0	0	1	1	0		1	1	1	1	1	1	1	1	1	1	1	1
831	SAMN06460837	s203	Scaffold	State Key Laboratory of Pathogen and Biosecurity, China	2012	Clinical	2	3.85464	38.8844	0	0	0	0	2	14500	1	1	0	0	0	0	0	0	1	1	0		1	1	1	1	1	1	1	1	1	1	1	1
832	SAMN06460836	s202	Scaffold	State Key Laboratory of Pathogen and Biosecurity, China	2012	Clinical	2	3.85656	38.9006	0	0	0	0	2	14350	0	1	0	0	0	0	0	0	0	0	0		1	1	1	1	1	1	1	1	1	1	1	1
833	SAMD00134835	OCU_Ac1	Scaffold	Osaka, Japan	2014	Clinical	239	3.68305	38.8977	0	0	0	0	2	33939	1	1	0	0	1	0	0	0	1	1	0		1	0	1	1	1	1	1	1	1	1	1	1
834	SAMD00134836	OCU_Ac2	Scaffold	Osaka, Japan	2014	Clinical	25	3.99143	38.8649	1	I-F1	46	0	2	24307	1	1	0	0	1	0	0	0	1	1	0		1	0	1	1	1	1	1	1	1	1	1	1
835	SAMD00134844	OCU_Ac10	Scaffold	Osaka, Japan	2014	Clinical	138	3.96872	38.9328	2	I-F2	129	0	2	35034	1	1	0	0	0	0	0	0	1	1	0		1	0	1	1	1	1	1	1	1	1	1	1
836	SAMD00134845	OCU_Ac11	Scaffold	Osaka, Japan	2011	Clinical	911	3.77785	39.0875	2	I-F1	17	0	1	41797	1	1	0	0	0	0	0	0	1	1	0		1	0	1	1	1	1	1	1	1	1	0	1
837	SAMN09635272	SH25	Scaffold	Zhejiang, China	2010	ND	1158	3.8629	39.1952	0	0	0	0	0	0	1	1	0	0	1	1	1	0	1	1	0		1	1	1	1	1	1	1	1	1	1	1	1
838	SAMN09951353	MC87	Scaffold	Cochabamba, Bolivia	2016	Clinical	25	3.85902	39.2783	1	I-F1	72	0	3	19732	1	1	0	0	1	1	1	0	0	1	0		1	0	1	1	0	1	1	1	1	1	1	1
839	SAMN09951355	MC75	Scaffold	Cochabamba, Bolivia	2016	Clinical	15	4.02689	39.1377	0	0	0	0	2	48559	1	1	0	0	1	0	1	0	0	1	0		1	1	1	1	1	1	1	1	1	1	1	1
840	SAMN09951365	MC101	Scaffold	Cochabamba, Bolivia	2016	Clinical	25	3.74182	39.5713	1	I-F1	47	0	2	23425	1	1	0	0	1	1	1	0	0	1	0		1	0	1	1	0	1	1	1	1	1	1	1
841	SAMN09951362	MC96	Scaffold	Cochabamba, Bolivia	2016	Clinical	25	3.88668	39.3463	1	I-F1	47	0	3	22214	1	1	0	0	1	1	1	0	1	1	0		1	0	1	1	0	1	1	1	1	1	1	1
842	SAMN09951358	MC91	Scaffold	Cochabamba, Bolivia	2016	Clinical	25	3.76906	39.5234	1	I-F1	47	0	3	15185	1	1	0	0	1	1	1	0	0	1	0		1	0	1	1	0	1	1	1	1	1	1	1
843	SAMN09951357	MC77	Scaffold	Cochabamba, Bolivia	2016	Clinical	25	4.15118	39.0066	1	I-F1	48	0	2	46041	1	1	0	0	1	1	1	0	1	1	0		1	0	1	1	1	1	1	1	1	1	1	1
844	SAMN09951354	MC89	Scaffold	Cochabamba, Bolivia	2016	Clinical	25	4.11236	38.952	1	I-F1	47	0	3	25035	1	1	0	0	1	1	1	0	0	1	0		1	0	1	1	0	1	1	1	1	1	1	1
845	SAMN09951352	MC90	Scaffold	Cochabamba, Bolivia	2016	Clinical	25	3.90967	39.3599	1	I-F1	47	0	3	24923	1	1	0	0	1	1	1	0	1	1	0		1	0	1	1	0	1	1	1	1	1	1	1
846	SAMN09951351	MC71	Scaffold	Cochabamba, Bolivia	2016	Clinical	25	3.86632	39.2033	1	I-F1	48	0	2	27456	1	1	0	0	1	0	0	0	0	1	0		1	0	1	1	1	1	1	1	1	1	1	1
847	SAMN09951350	MC69	Scaffold	Cochabamba, Bolivia	2016	Clinical	25	3.97002	39.2182	1	I-F1	43	0	3	15596	1	1	0	0	1	1	1	0	1	1	0		1	0	1	1	1	1	1	1	1	1	1	1
848	SAMN09951349	MC64	Scaffold	Cochabamba, Bolivia	2016	Clinical	25	4.12844	39.0972	1	I-F1	48	0	3	15596	1	1	0	0	1	1	1	0	1	1	0		1	0	1	1	1	1	1	1	1	1	1	1
849	SAMN09951348	MC63	Scaffold	Cochabamba, Bolivia	2016	Clinical	25	4.08711	39.113	1	I-F1	48	0	3	15596	1	1	0	0	0	0	0	0	1	1	0		1	0	1	1	1	1	1	1	1	1	1	1
850	SAMN09951346	MC60	Scaffold	Cochabamba, Bolivia	2016	Clinical	991	4.09265	39.006	1	I-F1	48	0	3	19732	1	1	0	0	0	0	0	0	1	0	0		1	0	1	1	1	1	1	1	1	1	1	1
851	SAMN09951345	MC59	Scaffold	Cochabamba, Bolivia	2016	Clinical	25	3.97674	39.2188	1	I-F1	48	0	3	15596	1	1	0	0	1	1	1	0	0	1	0		1	0	1	1	1	1	1	1	1	1	1	1
852	SAMN09951343	MC53	Scaffold	Cochabamba, Bolivia	2016	Clinical	991	3.81763	39.4266	1	I-F1	48	0	2	15182	1	1	0	0	1	1	1	0	1	1	0		1	0	1	1	1	1	1	1	1	1	1	1
853	SAMN09951342	MC51	Scaffold	Cochabamba, Bolivia	2016	Clinical	25	4.03571	39.0311	1	I-F1	48	0	2	27797	1	1	0	0	1	1	1	0	0	1	0		1	0	1	1	1	1	1	1	1	1	1	1
854	SAMN09951338	MC44	Scaffold	Cochabamba, Bolivia	2016	Clinical	991	3.90879	39.1686	1	I-F1	48	0	2	43298	1	1	0	0	1	0	0	0	1	1	0		1	0	1	1	1	1	1	1	1	1	1	1
855	SAMN09951337	MC39	Scaffold	Cochabamba, Bolivia	2016	Clinical	25	3.75079	39.2378	1	I-F1	48	0	0	0	1	1	0	0	1	1	1	0	0	1	0		1	0	1	1	1	1	1	1	1	1	1	1
856	SAMN09951336	MC38	Scaffold	Cochabamba, Bolivia	2016	Clinical	79	4.18738	39.0167	0	0	0	3	5	13270	1	1	0	0	1	1	1	0	0	1	0		1	1	1	1	1	1	1	1	1	1	0	1
857	SAMN09951335	MC35	Scaffold	Cochabamba, Bolivia	2016	clinical	991	4.05429	39.2104	1	I-F1	48	0	1	31553	1	1	0	0	1	1	1	0	1	1	0		1	0	1	1	1	1	1	1	1	1	1	1
858	SAMN09951334	MC34	Scaffold	Cochabamba, Bolivia	2016	clinical	25	4.21419	38.932	1	I-F1	48	0	3	15596	1	1	0	0	1	1	1	0	1	1	0		1	0	1	1	1	1	1	1	1	1	1	1
859	SAMN09951332	MC32	Scaffold	Cochabamba, Bolivia	2016	clinical	25	4.08687	39.0657	1	I-F1	47	0	3	13043	1	1	0	0	1	1	1	0	1	1	0		1	0	1	1	0	1	1	1	1	1	1	1
860	SAMN09951331	MC31	Scaffold	Cochabamba, Bolivia	2016	clinical	25	4.0818	39.0424	1	I-F1	47	0	3	23674	1	1	0	0	1	1	1	0	1	1	0		1	0	1	1	0	1	1	1	1	1	1	1
861	SAMN09951326	MC21	Scaffold	Cochabamba, Bolivia	2016	clinical	991	3.76805	39.5655	1	I-F1	45	0	1	23847	1	1	0	0	1	0	0	0	1	1	0		1	0	1	1	1	1	1	1	1	1	1	1
862	SAMN09951316	MC2	Scaffold	Cochabamba, Bolivia	2015	Clinical	991	3.81328	39.4668	1	I-F1	48	0	1	43304	1	1	0	0	1	0	0	0	1	1	0		1	0	1	1	1	1	1	1	1	1	1	1
863	SAMN09951344	MC57	Scaffold	Cochabamba, Bolivia	2016	Clinical	25	3.84856	38.9373	1	I-F1	48	0	0	0	1	1	0	0	1	1	1	0	0	1	0		1	0	1	1	1	1	1	1	1	1	1	1
864	SAMN09951324	MC18	Scaffold	Cochabamba, Bolivia	2016	Clinical	25	3.96319	39.0461	1	I-F1	48	0	3	25035	1	1	0	0	1	1	1	0	1	1	0		1	0	1	1	1	1	1	1	1	1	1	1
865	SAMN09951323	MC17	Scaffold	Cochabamba, Bolivia	2016	Clinical	79	4.16208	39.0914	0	0	0	3	4	37607	1	1	0	0	1	1	1	0	1	1	0		1	1	1	1	1	1	1	1	1	1	0	1
866	SAMN09951321	MC12	Scaffold	Cochabamba, Bolivia	2016	Clinical	991	4.03373	39.2443	1	I-F1	48	0	1	24720	0	1	0	0	0	0	0	0	0	0	0		1	0	1	1	1	1	1	1	1	1	1	1
867	SAMN09951318	MC5	Scaffold	Cochabamba, Bolivia	2015	Clinical	991	4.14612	38.9453	2	I-F1	48	0	2	20974	1	1	0	0	1	1	1	0	0	1	0		1	0	1	1	1	1	1	1	1	1	1	1
868	SAMN09951315	MC1	Scaffold	Cochabamba, Bolivia	2015	Clinical	991	4.11627	39.0488	1	I-F1	48	0	2	43345	1	1	0	0	1	1	1	0	0	1	0		1	0	1	1	1	1	1	1	1	1	1	1
869	SAMN07535943	249	Scaffold	Lome, Togo	2016	Clinical	1153	3.95474	38.952	0	0	0	0	2	27344	1	1	0	0	1	1	1	0	0	1	0		1	1	1	1	1	1	1	1	1	1	1	1
870	SAMN07534975	237	Scaffold	Lome, Togo	2016	Clinical	1	3.95884	39.4519	3	I-F1	24	0	4	33054	1	1	0	0	1	1	1	0	0	1	0		1	1	1	1	1	1	1	1	1	1	1	1
871	SAMN10373443	L13	Scaffold	Xinjiang, China	2016	ND	40	3.96907	38.8889	0	0	0	0	4	13939	1	1	0	0	0	1	1	0	0	1	0		1	0	1	1	1	1	1	1	1	1	1	1
872	SAMN10249084	AB_US_2	Scaffold	USA	2016	Hospital Environment	2	3.95065	39.0518	0	0	0	0	4	60397	1	1	0	0	0	1	1	0	1	1	0		1	1	1	1	1	1	1	1	1	1	1	1
873	SAMN10248960	AB_401	Scaffold	Pakistan	2016	Hospital Environment	187	3.9558	38.8922	0	0	0	0	4	12717	1	1	0	0	0	1	1	0	0	1	0		1	1	1	1	1	1	1	1	1	1	1	1
874	SAMN10249121	AB_381	Scaffold	Pakistan	2016	Hospital Environment	1253	3.89874	38.828	0	0	0	0	1	18519	1	1	0	0	1	1	1	0	0	1	0		1	1	1	1	1	1	1	1	1	1	1	1
875	SAMN10249029	AB_369	Scaffold	Pakistan	2016	Hospital Environment	2	3.86144	38.9314	0	0	0	0	3	43710	1	1	0	0	1	1	1	0	1	1	0		1	1	1	1	1	1	1	1	1	1	1	1
876	SAMN10248939	AB_374	Scaffold	Pakistan	2016	Hospital Environment	1253	3.90003	38.8327	0	0	0	0	2	19690	1	1	0	0	1	1	1	0	0	1	0		1	1	1	1	1	1	1	1	1	1	1	1
877	SAMN10249093	AB_368	Scaffold	Pakistan	2016	Hospital Environment	2	3.93574	38.8292	0	0	0	0	3	42077	1	1	0	0	1	1	1	0	1	1	0		1	1	1	1	1	1	1	1	1	1	1	1
878	SAMN10249057	AB_364	Scaffold	Pakistan	2016	Hospital Environment	2	3.88143	38.9256	0	0	0	0	3	33365	1	1	0	0	1	1	1	0	0	1	0		1	1	1	1	1	1	1	1	1	1	1	1
879	SAMN10248941	AB_359	Scaffold	Pakistan	2016	Hospital Environment	1253	3.93926	38.8458	0	0	0	0	3	33365	1	1	0	0	1	1	1	0	1	1	0		1	1	1	1	1	1	1	1	1	1	1	1
880	SAMN10249083	AB_349	Scaffold	Pakistan	2016	Hospital Environment	145	3.76459	38.9779	0	0	0	0	1	40308	1	1	0	0	1	1	1	0	1	1	0		1	0	1	1	1	1	1	1	1	1	0	1
881	SAMN10249147	AB_347	Scaffold	Pakistan	2016	Hospital Environment	145	3.75972	38.971	0	0	0	0	1	40308	1	1	0	0	1	1	1	0	1	1	0		1	0	1	1	1	1	1	1	1	1	0	1
882	SAMN10248986	AB_331	Scaffold	Pakistan	2016	Hospital Environment	2	3.95675	38.8239	0	0	0	0	4	42077	1	1	0	0	1	1	1	0	1	1	0		1	1	1	1	1	1	1	1	1	1	1	1
883	SAMN10249102	AB_221	Scaffold	Pakistan	2016	Hospital Environment	2	3.95445	38.8601	0	0	0	0	1	31425	1	1	0	0	0	0	0	0	1	0	0		1	1	1	1	1	1	1	1	1	1	1	1
884	SAMN10249214	AB_186	Scaffold	Pakistan	2016	Hospital Environment	2	3.98021	38.8057	0	0	0	0	3	42077	1	1	0	0	0	0	0	0	0	0	0		1	1	1	1	1	1	1	1	1	1	1	1
885	SAMN10249032	AB_397	Scaffold	Pakistan	2016	Hospital Environment	1253	3.93995	38.8458	0	0	0	0	2	30727	1	1	0	0	1	1	1	0	1	1	0		1	1	1	1	1	1	1	1	1	1	1	1
886	SAMN10249073	AB_396	Scaffold	Pakistan	2016	Hospital Environment	1253	3.93986	38.8432	0	0	0	0	2	33365	1	1	0	0	0	0	0	0	0	0	0		1	1	1	1	1	1	1	1	1	1	1	1
887	SAMN10249078	AB_390	Scaffold	Pakistan	2016	Hospital Environment	2	3.97377	39.0883	0	0	0	0	4	60964	0	1	0	0	0	0	0	0	0	0	0		1	1	1	1	1	1	1	1	1	1	1	1
888	SAMN10248955	AB_387	Scaffold	Pakistan	2016	Hospital Environment	187	3.95626	38.8907	0	0	0	0	3	14350	1	1	0	0	1	0	0	0	1	1	0		1	1	1	1	1	1	1	1	1	1	1	1
889	SAMN10249061	AB_382	Scaffold	Pakistan	2016	Hospital Environment	1253	3.9012	38.828	0	0	0	0	1	18519	1	1	0	0	0	0	0	0	0	1	0		1	1	1	1	1	1	1	1	1	1	1	1
890	SAMN10249149	AB_363	Scaffold	Islamabad, Pakistan	2016	Hospital Environment	ND	3.61123	39.0173	3	I-F1,I-F2	128	0	1	28775	1	1	0	0	1	1	1	0	0	1	0		1	0	1	1	1	1	1	1	1	1	0	1
891	SAMN10249021	AB_267	Scaffold	Pakistan	2016	Hospital Environment	2	3.96835	38.8144	0	0	0	0	3	43710	0	1	0	0	0	0	0	0	0	0	0		1	1	1	1	1	1	1	1	1	1	1	1
892	SAMN10249015	AB_235	Scaffold	Islamabad, Pakistan	2016	Hospital Environment	1	4.03289	39.0093	1	I-F1	52	0	6	42077	1	1	0	0	1	0	0	0	1	1	0		1	1	1	1	1	1	1	1	1	1	1	1
893	SAMN10248970	AB_165	Scaffold	Islamabad, Pakistan	2016	Hospital Environment	52	3.98884	38.9417	1	I-F2	25	0	4	56155	1	1	0	0	1	0	0	0	1	1	0		1	1	1	1	1	1	1	1	1	1	1	1
894	SAMN10249022	AB_159	Scaffold	Pakistan	2016	Hospital Environment	2	3.97948	38.8271	0	0	0	0	4	42077	1	1	0	0	1	0	0	0	1	1	0		1	1	1	1	1	1	1	1	1	1	1	1
895	SAMN10249089	AB_156	Scaffold	Pakistan	2016	Hospital Environment	2	3.97946	38.8295	0	0	0	0	4	42077	1	1	0	0	1	0	0	0	1	1	0		1	1	1	1	1	1	1	1	1	1	1	1
896	SAMN10249063	AB_US_10	Scaffold	USA	2016	Hospital Environment	2	3.9468	39.0429	0	0	0	0	4	31889	1	1	0	0	0	0	1	0	0	1	0		1	1	1	1	1	1	1	1	1	1	1	1
897	SAMN10248978	AB_394	Scaffold	Pakistan	2016	Hospital Environment	2	3.94845	39.0465	0	0	0	0	4	60306	1	1	0	0	1	1	1	0	1	1	0		1	1	1	1	1	1	1	1	1	1	1	1
898	SAMN10249127	AB_389	Scaffold	Pakistan	2016	Hospital Environment	2	4.0051	38.832	0	0	0	0	3	28771	1	1	0	0	1	1	1	0	0	1	0		1	1	1	1	1	1	1	1	1	1	1	1
899	SAMN10249116	AB_258	Scaffold	Pakistan	2016	Hospital Environment	2	3.96965	38.818	0	0	0	0	3	43710	1	1	0	0	1	1	1	0	0	1	0		1	1	1	1	1	1	1	1	1	1	1	1
900	SAMN10249064	AB_193	Scaffold	Pakistan	2016	Hospital Environment	2	3.95729	38.8223	0	0	0	0	4	42077	1	1	0	0	1	1	1	0	0	1	0		1	1	1	1	1	1	1	1	1	1	1	1
901	SAMN10249126	AB_191	Scaffold	Pakistan	2016	Hospital Environment	821	3.77479	38.9391	0	0	0	0	0	0	1	1	0	0	1	1	1	0	0	1	0		1	1	1	1	1	1	1	1	1	1	1	1
902	SAMN10249016	AB_172	Scaffold	Pakistan	2016	Hospital Environment	2	3.97972	38.804	0	0	0	0	3	42077	1	1	0	0	1	1	1	0	0	1	0		1	1	1	1	1	1	1	1	1	1	1	1
903	SAMN10249060	AB_261	Scaffold	Pakistan	2016	Hospital Environment	2	3.96785	38.8147	0	0	0	0	3	43710	1	1	0	0	1	1	1	0	0	1	0		1	1	1	1	1	1	1	1	1	1	1	1
904	SAMN10249114	AB_168	Scaffold	Pakistan	2016	Hospital Environment	2	3.98111	38.8043	0	0	0	0	3	42077	1	1	0	0	1	0	0	0	1	1	0		1	1	1	1	1	1	1	1	1	1	1	1
905	SAMN10248990	AB_272	Scaffold	Pakistan	2016	Hospital Environment	2	3.97835	38.8037	0	0	0	0	3	42077	1	1	0	0	1	0	0	0	1	1	0		1	1	1	1	1	1	1	1	1	1	1	1
906	SAMN10249074	AB_230	Scaffold	Pakistan	2016	Hospital Environment	2	3.95329	38.8658	0	0	0	0	1	31425	1	1	0	0	1	0	0	0	1	1	0		1	1	1	1	1	1	1	1	1	1	1	1
907	SAMN10248992	AB_203	Scaffold	Pakistan	2016	Hospital Environment	2	3.95922	38.8276	0	0	0	0	4	42077	1	1	0	0	0	0	0	0	1	1	0		1	1	1	1	1	1	1	1	1	1	1	1
908	SAMN10249052	AB_170	Scaffold	Pakistan	2016	Hospital Environment	2	3.97812	38.8027	0	0	0	0	3	42077	1	1	0	0	1	1	1	0	0	1	0		1	1	1	1	1	1	1	1	1	1	1	1
909	SAMN10249027	AB_194	Scaffold	Pakistan	2016	Hospital Environment	821	3.77237	38.9352	0	0	0	0	0	0	1	1	0	0	1	1	1	0	1	1	0		1	1	1	1	1	1	1	1	1	1	1	1
910	SAMN10248937	AB_152	Scaffold	Pakistan	2016	Hospital Environment	2	3.86068	38.9305	0	0	0	0	3	42077	1	1	0	0	0	0	0	0	0	1	0		1	1	1	1	1	1	1	1	1	1	1	1
911	SAMN10249162	AB_161	Scaffold	Pakistan	2016	Hospital Environment	2	3.95372	38.8729	0	0	0	0	1	31425	1	1	0	0	1	1	1	0	1	1	0		1	1	1	1	1	1	1	1	1	1	1	1
912	SAMN10249177	AB_149	Scaffold	Pakistan	2016	Hospital Environment	2	3.9882	38.7852	0	0	0	0	2	42077	1	1	0	0	1	1	1	0	1	1	0		1	1	1	1	1	1	1	1	1	1	1	1
913	SAMN10248996	AB_126	Scaffold	Pakistan	2016	Hospital Environment	2	3.92752	38.7927	0	0	0	0	3	42077	1	1	0	0	1	1	1	0	0	1	0		1	1	1	1	1	1	1	1	1	1	1	1
914	SAMN10249024	AB_147	Scaffold	Pakistan	2016	Hospital Environment	2	3.85989	38.915	0	0	0	0	3	42077	1	1	0	0	1	1	1	0	0	1	0		1	1	1	1	1	1	1	1	1	1	1	1
915	SAMN10249068	AB_145	Scaffold	Pakistan	2016	Hospital Environment	2	3.98669	38.7771	0	0	0	0	2	42077	1	1	0	0	1	1	1	0	0	1	0		1	1	1	1	1	1	1	1	1	1	1	1
916	SAMN10248989	AB_107	Scaffold	Pakistan	2016	Hospital Environment	2	3.97129	38.8155	0	0	0	0	3	14350	1	1	0	0	1	1	1	0	0	1	0		1	1	1	1	1	1	1	1	1	1	1	1
917	SAMN10249217	AB_115	Scaffold	Pakistan	2016	Hospital Environment	2	3.98045	38.8095	0	0	0	0	3	42077	1	1	0	0	1	1	1	0	1	1	0		1	1	1	1	1	1	1	1	1	1	1	1
918	SAMN10249085	AB_100	Scaffold	Pakistan	2016	Hospital Environment	2	3.97443	38.8151	0	0	0	0	3	42077	1	1	0	0	0	0	0	0	0	1	0		1	1	1	1	1	1	1	1	1	1	1	1
919	SAMN10249210	AB_095	Scaffold	Islamabad, Pakistan	2016	Hospital Environment	52	3.98767	38.9395	1	I-F2	25	0	4	67334	1	1	0	0	1	0	0	0	1	1	0		1	1	1	1	1	1	1	1	1	1	1	1
920	SAMN10249204	AB_104	Scaffold	Pakistan	2016	Hospital Environment	2	3.97861	38.8033	0	0	0	0	3	42077	1	1	0	0	0	0	0	0	0	1	0		1	1	1	1	1	1	1	1	1	1	1	1
921	SAMN10249072	AB_091	Scaffold	Pakistan	2016	Hospital Environment	2	3.98062	38.8104	0	0	0	0	3	42077	1	1	0	0	1	1	1	0	0	1	0		1	1	1	1	1	1	1	1	1	1	1	1
922	SAMN10249101	AB_098	Scaffold	Pakistan	2016	Hospital Environment	2	3.97785	38.8184	0	0	0	0	3	42077	1	1	0	0	1	1	1	0	0	1	0		1	1	1	1	1	1	1	1	1	1	1	1
923	SAMN10249105	AB_088	Scaffold	Pakistan	2016	Hospital Environment	2	3.95139	38.8767	0	0	0	0	1	31425	1	1	0	0	0	0	0	0	1	1	0		1	1	1	1	1	1	1	1	1	1	1	1
924	SAMN10249195	AB_074	Scaffold	Pakistan	2016	Hospital Environment	2	3.95843	38.8251	0	0	0	0	4	42077	1	1	0	0	1	1	1	0	1	1	0		1	1	1	1	1	1	1	1	1	1	1	1
925	SAMN10248953	AB_085	Scaffold	Pakistan	2016	Hospital Environment	2	3.97814	38.8072	0	0	0	0	3	42077	1	1	0	0	1	1	1	0	1	1	0		1	1	1	1	1	1	1	1	1	1	1	1
926	SAMN10248975	AB_062	Scaffold	Pakistan	2016	Hospital Environment	2	3.98001	38.807	0	0	0	0	3	42077	1	1	0	0	0	0	0	0	1	1	0		1	1	1	1	1	1	1	1	1	1	1	1
927	SAMN10249137	AB_056	Scaffold	Pakistan	2016	Hospital Environment	2	3.97858	38.8021	0	0	0	0	3	42077	1	1	0	0	1	1	1	0	0	1	0		1	1	1	1	1	1	1	1	1	1	1	1
928	SAMN10249077	AB_039	Scaffold	Pakistan	2016	Hospital Environment	2	3.90807	39.0505	0	0	0	0	1	14426	1	1	0	0	1	1	1	0	1	1	0		1	1	1	1	1	1	1	1	1	1	1	1
929	SAMN10249113	AB_036	Scaffold	Pakistan	2016	Hospital Environment	2	3.9644	38.8193	0	0	0	0	3	43710	1	1	0	0	1	1	1	0	1	1	0		1	1	1	1	1	1	1	1	1	1	1	1
930	SAMN10248940	AB_035	Scaffold	Pakistan	2016	Hospital Environment	2	4.00195	38.8138	0	0	0	0	4	43710	1	1	0	0	1	1	1	0	1	1	0		1	1	1	1	1	1	1	1	1	1	1	1
931	SAMN10249163	AB_023	Scaffold	Pakistan	2016	Hospital Environment	2	3.9855	38.7787	0	0	0	0	2	42077	1	1	0	0	1	1	1	0	0	1	0		1	1	1	1	1	1	1	1	1	1	1	1
932	SAMN10249002	AB_020	Scaffold	Pakistan	2016	Hospital Environment	2	3.97699	38.7981	0	0	0	0	3	42077	1	1	0	0	1	1	1	0	0	1	0		1	1	1	1	1	1	1	1	1	1	1	1
933	SAMN10249086	AB_014	Scaffold	Pakistan	2016	Hospital Environment	2	3.98718	38.7781	0	0	0	0	2	42077	1	1	0	0	1	0	0	0	1	1	0		1	1	1	1	1	1	1	1	1	1	1	1
934	SAMN10249109	AB_002	Scaffold	Pakistan	2016	Hospital Environment	2	3.98421	38.7748	0	0	0	0	2	42077	1	1	0	0	1	1	1	0	0	1	0		1	1	1	1	1	1	1	1	1	1	1	1
935	SAMN10249186	AB_140	Scaffold	Pakistan	2016	Hospital Environment	2	3.95774	38.8216	0	0	0	0	4	42077	1	1	0	0	1	0	0	0	0	1	0		1	1	1	1	1	1	1	1	1	1	1	1
936	SAMN10249037	AB_102	Scaffold	Pakistan	2016	Hospital Environment	2	3.97728	38.8084	0	0	0	0	3	42077	1	1	0	0	1	0	1	0	1	0	0		1	1	1	1	1	1	1	1	1	1	1	1
937	SAMN10248964	AB_097	Scaffold	Pakistan	2016	Hospital Environment	2	3.98521	38.8268	0	0	0	0	3	28771	1	1	0	0	1	0	0	0	1	1	0		1	1	1	1	1	1	1	1	1	1	1	1
938	SAMN10249004	AB_094	Scaffold	Pakistan	2016	Hospital Environment	2	3.97893	38.8084	0	0	0	0	3	42077	1	1	0	0	0	0	0	0	1	0	0		1	1	1	1	1	1	1	1	1	1	1	1
939	SAMN10249200	AB_083	Scaffold	Pakistan	2016	Hospital Environment	2	3.9528	38.8689	0	0	0	0	1	31425	1	1	0	0	1	0	0	0	1	1	0		1	1	1	1	1	1	1	1	1	1	1	1
940	SAMN10249066	AB_077	Scaffold	Pakistan	2016	Hospital Environment	2	3.98369	38.8246	0	0	0	0	4	42077	1	1	0	0	0	0	0	0	0	0	0		1	1	1	1	1	1	1	1	1	1	1	1
941	SAMN10249035	AB_043	Scaffold	Pakistan	2016	Hospital Environment	2	3.95333	38.8872	0	0	0	0	2	12717	1	1	0	0	1	1	1	0	0	1	0		1	1	1	1	1	1	1	1	1	1	1	1
942	SAMN10249181	AB_053	Scaffold	Pakistan	2016	Hospital Environment	2	3.96891	38.8165	0	0	0	0	3	43710	1	1	0	0	1	1	1	0	0	1	0		1	1	1	1	1	1	1	1	1	1	1	1
943	SAMN10249046	AB_026	Scaffold	Pakistan	2016	Hospital Environment	2	3.99522	38.8269	0	0	0	0	3	25184	1	1	0	0	1	1	1	0	1	1	0		1	1	1	1	1	1	1	1	1	1	1	1
944	SAMN10249010	AB_029	Scaffold	Pakistan	2016	Hospital Environment	2	3.84533	38.9896	0	0	0	0	0	0	1	1	0	0	1	1	1	0	1	1	0		1	1	1	1	1	1	1	1	1	1	1	1
945	SAMN10249097	AB_025	Scaffold	Pakistan	2016	Hospital Environment	2	3.85494	38.9195	0	0	0	0	3	42077	1	1	0	0	0	0	0	0	0	1	0		1	1	1	1	1	1	1	1	1	1	1	1
946	SAMN08915454	Ab-NDM-1	Scaffold	Cadiz, Spain	2017	Clinical	85	3.95078	39.137	0	0	0	0	2	33952	1	1	0	0	0	0	0	0	0	1	0		1	1	1	1	1	1	1	1	1	1	1	1
947	SAMN10101945	14A771	Scaffold	Strasbourg, France	2014	Clinical	2	3.96054	38.9379	0	0	0	0	3	41053	1	1	0	0	1	1	1	0	0	1	0		1	1	1	1	1	1	1	1	1	1	1	1
948	SAMN10101946	15A831	Scaffold	Strasbourg, France	2015	Clinical	2	3.95764	38.9321	0	0	0	0	4	50043	1	1	0	0	1	0	0	0	1	1	0		1	1	1	1	1	1	1	1	1	1	1	1
949	SAMN10829634	IHIT38008	Scaffold	Germany	2018	Clinical	25	4.10019	39.0378	1	I-F1	45	0	4	60511	1	1	0	0	0	0	0	0	0	1	0		1	0	1	1	1	1	1	1	1	1	1	1
950	SAMN10910651	A158	Scaffold	Mexico	2012	Clinical	156	3.71726	39.6632	0	0	0	3	5	8980	1	1	0	0	0	0	0	0	1	1	0		1	1	1	1	1	1	1	1	1	1	1	1
951	SAMN10341989	AB4332	Scaffold	Roraima, Brazil	2016	Clinical	78	3.93469	39.0578	0	0	2	0	3	20145	1	1	0	0	0	0	0	0	0	1	0		1	1	1	1	1	1	1	1	1	1	1	1
952	SAMN11359847	Ab5038	Scaffold	Mexico	NA	Clinical	156	4.02111	38.9496	0	0	0	0	6	9129	1	1	0	0	0	0	0	0	0	1	0		1	1	1	1	1	1	1	1	1	1	1	1
953	SAMN11584658	Ab23	Scaffold	Gungdong, China	2013	Clinical	2	3.97668	38.9938	0	0	0	0	6	34240	1	1	0	0	0	0	0	0	1	1	0		1	1	1	1	1	1	1	1	1	1	1	1
954	SAMN11584659	Ab24	Scaffold	Gungdong, China	2013	Clinical	2	3.87299	38.9572	0	0	0	0	3	12329	1	1	0	0	1	1	1	0	0	1	0		1	1	1	1	1	1	1	1	1	1	0	1
955	SAMN11584660	Ab25	Scaffold	Gungdong, China	2013	Clinical	2	3.88947	38.9613	0	0	0	0	3	12329	1	1	0	0	1	1	1	0	1	1	0		1	1	1	1	1	1	1	1	1	1	0	1
956	SAMN11584662	Ab27	Scaffold	Gungdong, China	2013	Clinical	2	3.90197	38.9199	0	0	0	0	3	12329	1	1	0	0	1	1	1	0	0	1	0		1	1	1	1	1	1	1	1	1	1	0	1
957	SAMN11584661	Ab26	Scaffold	Gungdong, China	2013	Clinical	2	3.87596	38.9363	0	0	0	0	3	23545	1	1	0	0	1	0	0	0	1	1	0		1	1	1	1	1	1	1	1	1	1	0	1
958	SAMN11584663	Ab28	Scaffold	Gungdong, China	2013	Clinical	2	3.85841	38.9113	0	0	0	0	3	12329	1	1	0	0	1	0	0	0	1	1	0		1	1	1	1	1	1	1	1	1	1	0	1
959	SAMN11584664	Ab30	Scaffold	Gungdong, China	2013	Clinical	2	3.85202	38.9484	0	0	0	0	2	29360	1	1	0	0	1	1	1	0	1	1	0		1	1	1	1	1	1	1	1	1	1	1	1
960	SAMN11584666	Ab34	Scaffold	Gungdong, China	2013	Clinical	2	3.87726	38.9401	0	0	0	0	3	43710	1	1	0	0	1	0	0	0	1	1	0		1	1	1	1	1	1	1	1	1	1	1	1
961	SAMN11584665	Ab33	Scaffold	Gungdong, China	2013	Clinical	2	3.87669	38.9448	0	0	0	0	3	43710	1	1	0	0	1	0	1	0	0	1	0		1	1	1	1	1	1	1	1	1	1	1	1
962	SAMN11584667	Ab35	Scaffold	Gungdong, China	2013	Clinical	2	3.87202	38.9242	0	0	0	0	3	43710	1	1	0	0	1	0	0	0	1	1	0		1	1	1	1	1	1	1	1	1	1	1	1
963	SAMN11584668	Ab36	Scaffold	Gungdong, China	2013	Clinical	2	3.87168	38.9236	0	0	0	0	3	43710	1	1	0	0	1	1	1	0	1	1	0		1	1	1	1	1	1	1	1	1	1	1	1
964	SAMN11584669	Ab37	Scaffold	Gungdong, China	2013	Clinical	2	3.87031	38.9016	0	0	0	0	3	23545	1	1	0	0	1	0	0	0	1	1	0		1	1	1	1	1	1	1	1	1	1	0	1
965	SAMN11584670	Ab38	Scaffold	Gungdong, China	2013	Clinical	2	3.87157	38.9257	0	0	0	0	3	43710	1	1	0	0	1	0	0	0	1	1	0		1	1	1	1	1	1	1	1	1	1	1	1
966	SAMN11584671	Ab40	Scaffold	Gungdong, China	2013	Clinical	2	3.87245	38.9257	0	0	0	0	3	43710	1	1	0	0	1	0	0	0	1	1	0		1	1	1	1	1	1	1	1	1	1	1	1
967	SAMN11584672	Ab41	Scaffold	Gungdong, China	2013	Clinical	2	3.87145	38.9237	0	0	0	0	3	50388	1	1	0	0	1	0	0	0	1	1	0		1	1	1	1	1	1	1	1	1	1	1	1
968	SAMN11584673	Ab45	Scaffold	Gungdong, China	2014	Clinical	2	3.90689	38.9492	0	0	0	0	3	29360	1	1	0	0	1	1	1	0	1	1	0		1	1	1	1	1	1	1	1	1	1	1	1
969	SAMN11584674	Ab49	Scaffold	Gungdong, China	2014	Clinical	2	3.94111	38.826	0	0	0	0	3	43710	1	1	0	0	1	1	1	0	1	1	0		1	1	1	1	1	1	1	1	1	1	1	1
970	SAMN11584435	Ab189	Scaffold	Gungdong, China	2018	Clinical	2	3.96341	39.0353	0	0	0	0	3	43710	1	1	0	0	1	0	0	0	1	1	0		1	1	1	1	1	1	1	1	1	1	1	1
971	SAMN11584675	Ab50	Scaffold	Gungdong, China	2014	Clinical	2	3.83344	38.9541	0	0	0	0	2	43710	1	1	0	0	0	0	0	0	0	0	0		1	1	1	1	1	1	1	1	1	1	1	1
972	SAMN11584436	Ab190	Scaffold	Gungdong, China	2018	Clinical	2	4.00662	39.0462	0	0	0	0	3	43710	1	1	0	0	1	0	0	0	1	1	0		1	1	1	1	1	1	1	1	1	1	1	1
973	SAMN11584437	Ab191	Scaffold	Gungdong, China	2018	Clinical	2	3.95116	39.064	0	0	0	0	4	48692	1	1	0	0	1	1	1	0	1	1	0		1	1	1	1	1	1	1	1	1	1	1	1
974	SAMN11584438	Ab192	Scaffold	Gungdong, China	2018	Clinical	2	3.97603	39.0609	0	0	0	0	2	29360	1	1	0	0	0	0	0	0	1	0	0		1	1	1	1	1	1	1	1	1	1	1	1
975	SAMN11584440	Ab3	Scaffold	Gungdong, China	2013	Clinical	2	3.97806	39.0465	0	0	0	0	3	23545	1	1	0	0	1	1	1	0	1	1	0		1	1	1	1	1	1	1	1	1	1	0	1
976	SAMN11584439	Ab2	Scaffold	Gungdong, China	2013	Clinical	2	3.99213	38.9749	0	0	0	0	3	12329	1	1	0	0	1	1	1	0	1	1	0		1	1	1	1	1	1	1	1	1	1	0	1
977	SAMN11584443	Ab8	Scaffold	Gungdong, China	2013	Clinical	2	3.8987	39.0623	0	0	0	0	2	43710	1	1	0	0	1	1	1	0	0	1	0		1	1	1	1	1	1	1	1	1	1	1	1
978	SAMN11584442	Ab5	Scaffold	Gungdong, China	2013	Clinical	2	3.96453	39.0683	0	0	0	0	3	23545	1	1	0	0	0	0	0	0	0	0	0		1	1	1	1	1	1	1	1	1	1	0	1
979	SAMN11584441	Ab4	Scaffold	Gungdong, China	2013	Clinical	2	3.96819	39.1256	0	0	0	0	3	23545	1	1	0	0	0	0	0	0	0	1	0		1	1	1	1	1	1	1	1	1	1	0	1
980	SAMN11584444	Ab9	Scaffold	Gungdong, China	2013	Clinical	2	3.93664	39.1184	0	0	0	0	2	43710	1	1	0	0	0	0	0	0	0	1	0		1	1	1	1	1	1	1	1	1	1	1	1
981	SAMN11584445	Ab10	Scaffold	Gungdong, China	2013	Clinical	2	3.96852	39.0777	0	0	0	0	4	55434	1	1	0	0	1	1	1	0	1	1	0		1	1	1	1	1	1	1	1	1	1	0	1
982	SAMN11584448	Ab14	Scaffold	Gungdong, China	2013	Clinical	2	3.85925	38.9147	0	0	0	0	3	23545	1	1	0	0	1	1	0	1	1	0	0		1	1	1	1	1	1	1	1	1	1	0	1
983	SAMN11584447	Ab13	Scaffold	Gungdong, China	2013	Clinical	2	3.89604	38.9749	0	0	0	0	4	44218	1	1	0	0	0	1	0	0	1	1	0		1	1	1	1	1	1	1	1	1	1	0	1
984	SAMN11584446	Ab12	Scaffold	Gungdong, China	2013	Clinical	2	3.94114	39.0504	0	0	0	0	3	23545	0	1	0	0	0	0	0	0	0	0	0		1	1	1	1	1	1	1	1	1	1	0	1
985	SAMN11584449	Ab15	Scaffold	Gungdong, China	2013	Clinical	2	3.87193	38.9276	0	0	0	0	3	43710	1	1	0	0	0	0	0	0	0	0	0		1	1	1	1	1	1	1	1	1	1	1	1
986	SAMN11584450	Ab16	Scaffold	Gungdong, China	2013	Clinical	2	3.96814	38.973	0	0	0	0	6	43710	1	1	0	0	0	1	1	0	1	1	0		1	1	1	1	1	1	1	1	1	1	1	1
987	SAMN11584451	Ab19	Scaffold	Gungdong, China	2013	Clinical	2	3.86373	38.91	0	0	0	0	3	23545	0	1	0	0	0	0	0	0	0	0	0		1	1	1	1	1	1	1	1	1	1	0	1
988	SAMN11584452	Ab20	Scaffold	Gungdong, China	2013	Clinical	2	3.86745	38.9264	0	0	0	0	3	12329	1	1	0	0	1	0	1	0	1	0	0		1	1	1	1	1	1	1	1	1	1	0	1
989	SAMN11584454	Ab22	Scaffold	Gungdong, China	2013	Clinical	2	3.90525	38.9931	0	0	0	0	3	12329	1	1	0	0	0	0	0	0	0	0	0		1	1	1	1	1	1	1	1	1	1	0	1
990	SAMN11584453	Ab21	Scaffold	Gungdong, China	2013	Clinical	2	3.97007	38.9792	0	0	0	0	6	43710	1	1	0	0	0	0	1	0	1	0	0		1	1	1	1	1	1	1	1	1	1	1	1
991	SAMN11584214	M19606	Scaffold	Guangdong, China	2018	ND	52	3.96467	39.1038	1	I-F2	45	0	3	40202	0	1	0	0	0	0	0	0	1	0	0		1	1	1	1	1	1	1	1	1	1	1	1
992	SAMN11584215	M2	Scaffold	Guangdong, China	2018	ND	52	3.98266	39.1159	1	I-F2	45	0	3	31114	1	1	0	0	1	1	1	0	1	1	0		1	1	1	1	1	1	1	1	1	1	1	1
993	SAMN11584216	M3	Scaffold	Guangdong, China	2018	Clinical	52	4.00434	39.1318	1	I-F2	45	0	3	31114	1	1	0	0	1	1	1	0	1	1	0		1	1	1	1	1	1	1	1	1	1	1	1
994	SAMN11584217	M8	Scaffold	Guangdong, China	2018	Clinical	2	3.90562	38.9577	0	0	0	0	3	43710	1	1	0	0	1	1	1	0	1	1	0		1	1	1	1	1	1	1	1	1	1	1	1
995	SAMN11603674	Ab99	Scaffold	Gungdong, China	2015	Clinical	2	3.9067	38.941	0	0	0	0	3	43710	1	1	0	0	1	1	1	0	1	1	0		1	1	1	1	1	1	1	1	1	1	1	1
996	SAMN11603673	Ab96	Scaffold	Gungdong, China	2015	Clinical	2	3.90812	38.9404	0	0	0	0	3	43710	1	1	0	0	1	1	1	0	1	1	0		1	1	1	1	1	1	1	1	1	1	1	1
997	SAMN11603672	Ab92	Scaffold	Gungdong, China	2015	Clinical	2	3.90748	38.9309	0	0	0	0	3	43710	1	1	0	0	0	0	0	0	1	0	0		1	1	1	1	1	1	1	1	1	1	1	1
998	SAMN11603671	Ab91	Scaffold	Gungdong, China	2015	Clinical	2	3.96732	38.9724	0	0	0	0	6	37895	1	1	0	0	1	1	1	0	1	1	0		1	1	1	1	1	1	1	1	1	1	1	1
999	SAMN11603670	Ab89	Scaffold	Gungdong, China	2015	Clinical	2	3.90841	38.9416	0	0	0	0	3	43710	1	1	0	0	1	1	1	0	1	1	0		1	1	1	1	1	1	1	1	1	1	1	1
1000	SAMN11603668	Ab87	Scaffold	Gungdong, China	2014	Clinical	2	3.83412	38.9472	0	0	0	0	2	43710	1	1	0	0	1	1	1	0	1	1	0		1	1	1	1	1	1	1	1	1	1	1	1
1001	SAMN11603669	Ab88	Scaffold	Gungdong, China	2014	Clinical	2	3.87399	38.9008	0	0	0	0	2	43710	1	1	0	0	0	0	0	0	1	1	0		1	1	1	1	1	1	1	1	1	1	1	1
1002	SAMN11603667	Ab84	Scaffold	Gungdong, China	2014	Clinical	2	3.91268	38.9568	0	0	0	0	3	43710	1	1	0	0	1	1	1	0	1	1	0		1	1	1	1	1	1	1	1	1	1	1	1
1003	SAMN11603666	Ab83	Scaffold	Gungdong, China	2014	Clinical	2	3.95259	38.9559	0	0	0	0	3	43710	1	1	0	0	1	1	1	0	1	1	0		1	1	1	1	1	1	1	1	1	1	1	1
1004	SAMN11603664	Ab81	Scaffold	Gungdong, China	2014	Clinical	2	3.90847	38.9419	0	0	0	0	3	43710	1	1	0	0	1	1	1	0	1	1	0		1	1	1	1	1	1	1	1	1	1	1	1
1005	SAMN11603665	Ab82	Scaffold	Gungdong, China	2014	Clinical	2	3.90657	38.9364	0	0	0	0	3	43710	1	1	0	0	1	1	1	0	1	1	0		1	1	1	1	1	1	1	1	1	1	1	1
1006	SAMN11603663	Ab75	Scaffold	Gungdong, China	2014	Clinical	2	3.97885	38.8466	0	0	0	0	4	37712	1	1	0	0	1	0	0	0	1	1	0		1	1	1	1	1	1	1	1	1	1	1	1
1007	SAMN11603662	Ab70	Scaffold	Gungdong, China	2014	Clinical	2	3.82822	38.927	0	0	0	0	2	43710	1	1	0	0	1	1	1	0	1	1	0		1	1	1	1	1	1	1	1	1	1	1	1
1008	SAMN11603661	Ab68	Scaffold	Gungdong, China	2014	Clinical	2	3.81486	38.9353	0	0	0	0	2	43710	1	1	0	0	1	0	0	0	1	1	0		1	1	1	1	1	1	1	1	1	1	1	1
1009	SAMN11603660	Ab67	Scaffold	Gungdong, China	2014	Clinical	2	3.81416	38.9362	0	0	0	0	2	43710	1	1	0	0	1	0	0	0	1	1	0		1	1	1	1	1	1	1	1	1	1	1	1
1010	SAMN11603659	Ab65	Scaffold	Gungdong, China	2014	Clinical	2	3.87247	38.9152	0	0	0	0	3	43710	1	1	0	0	1	0	1	0	1	0	0		1	1	1	1	1	1	1	1	1	1	1	1
1011	SAMN11603658	Ab64	Scaffold	Gungdong, China	2014	Clinical	2	3.8697	38.9235	0	0	0	0	3	43710	1	1	0	0	1	1	1	0	1	1	0		1	1	1	1	1	1	1	1	1	1	1	1
1012	SAMN11603657	Ab56	Scaffold	Gungdong, China	2014	Clinical	ND	3.89437	38.8512	0	0	0	0	3	43710	1	1	0	0	1	0	1	0	0	0	0		1	1	1	1	1	1	1	1	1	1	1	1
1013	SAMN11603656	Ab55	Scaffold	Gungdong, China	2014	Clinical	2	3.81941	38.9541	0	0	0	0	2	43710	1	1	0	0	1	1	1	0	1	1	0		1	1	1	1	1	1	1	1	1	1	1	1
1014	SAMN11603655	Ab51	Scaffold	Gungdong, China	2014	Clinical	2	3.94398	38.8367	0	0	0	0	3	43710	1	1	0	0	1	1	1	0	0	0	0		1	1	1	1	1	1	1	1	1	1	1	1
1015	SAMN11607763	AB147	Scaffold	Gungdong, China	2015	Clinical	2	3.89597	38.9528	0	0	0	0	3	43710	1	1	0	0	0	1	1	0	1	0	1		1	1	1	1	1	1	1	1	1	1	1	1
1016	SAMN11607762	AB145	Scaffold	Gungdong, China	2015	Clinical	2	3.89741	38.9544	0	0	0	0	3	43710	1	1	0	0	1	0	0	0	0	0	0		1	1	1	1	1	1	1	1	1	1	1	1
1017	SAMN11607760	AB142	Scaffold	Gungdong, China	2015	Clinical	2	3.89775	38.9501	0	0	0	0	3	43710	1	1	0	0	0	0	0	0	1	1	0		1	1	1	1	1	1	1	1	1	1	1	1
1018	SAMN11607761	AB143	Scaffold	Gungdong, China	2015	Clinical	2	3.96201	38.9528	0	0	0	0	5	52722	1	1	0	0	1	0	0	0	1	1	0		1	1	1	1	1	1	1	1	1	1	1	1
1019	SAMN11607759	AB139	Scaffold	Gungdong, China	2015	Clinical	2	3.97956	38.8535	0	0	0	0	4	36079	1	1	0	0	1	1	1	0	1	1	0		1	1	1	1	1	1	1	1	1	1	1	1
1020	SAMN11607758	AB137	Scaffold	Gungdong, China	2015	Clinical	2	3.8945	38.9486	0	0	0	0	3	43710	1	1	0	0	0	0	0	0	1	1	0		1	1	1	1	1	1	1	1	1	1	1	1
1021	SAMN11607757	AB135	Scaffold	Gungdong, China	2015	Clinical	2	3.9166	38.9305	0	0	0	0	3	43710	0	1	0	0	0	0	0	0	0	0	0		1	1	1	1	1	1	1	1	1	1	1	1
1022	SAMN11607753	AB120	Scaffold	Gungdong, China	2015	Clinical	2	3.9773	38.8473	0	0	0	0	4	52722	1	1	0	0	1	0	0	0	1	1	0		1	1	1	1	1	1	1	1	1	1	1	1
1023	SAMN11607754	AB123	Scaffold	Gungdong, China	2015	Clinical	2	3.89366	38.9417	0	0	0	0	3	43710	1	1	0	0	1	1	1	0	1	1	0		1	1	1	1	1	1	1	1	1	1	1	1
1024	SAMN11607756	AB133	Scaffold	Gungdong, China	2015	Clinical	2	3.96632	38.9558	0	0	0	0	5	65559	1	1	0	0	1	1	1	0	1	1	0		1	1	1	1	1	1	1	1	1	1	1	1
1025	SAMN11607755	AB127	Scaffold	Gungdong, China	2015	Clinical	2	3.89369	38.941	0	0	0	0	3	43710	1	1	0	0	0	0	0	0	1	0	0		1	1	1	1	1	1	1	1	1	1	1	1
1026	SAMN11607752	AB119	Scaffold	Gungdong, China	2015	Clinical	2	3.91075	38.9368	0	0	0	0	4	43710	1	1	0	0	1	1	1	0	1	1	0		1	1	1	1	1	1	1	1	1	1	1	1
1027	SAMN11607751	AB117	Scaffold	Gungdong, China	2015	Clinical	2	3.91235	38.938	0	0	0	0	4	43710	1	1	0	0	1	1	1	0	1	0	0		1	1	1	1	1	1	1	1	1	1	1	1
1028	SAMN11607749	AB115	Scaffold	Gungdong, China	2015	Clinical	2	3.81502	38.9391	0	0	0	0	2	43710	1	1	0	0	1	0	0	0	1	1	1		1	1	1	1	1	1	1	1	1	1	1	1
1029	SAMN11607748	AB113	Scaffold	Gungdong, China	2015	Clinical	2	3.81564	38.9394	0	0	0	0	2	43710	1	1	0	0	1	0	0	0	1	1	1		1	1	1	1	1	1	1	1	1	1	1	1
1030	SAMN11607750	AB116	Scaffold	Gungdong, China	2015	Clinical	2	3.88334	38.8372	0	0	0	0	2	24833	1	1	0	0	0	0	0	0	0	1	0		1	1	1	1	1	1	1	1	1	1	1	1
1031	SAMN11607747	AB111	Scaffold	Gungdong, China	2015	Clinical	2	3.81692	38.942	0	0	0	0	2	43710	1	1	0	0	0	0	0	0	1	0	0		1	1	1	1	1	1	1	1	1	1	1	1
1032	SAMN11607746	AB107	Scaffold	Gungdong, China	2015	Clinical	2	3.81382	38.9357	0	0	0	0	2	42077	0	1	0	0	0	0	0	0	0	0	0		1	1	1	1	1	1	1	1	1	1	1	1
1033	SAMN11607782	AB180	Scaffold	Gungdong, China	2018	Clinical	2	3.91889	38.9971	0	0	0	0	3	43710	0	1	0	0	0	0	0	0	0	0	0		1	1	1	1	1	1	1	1	1	1	1	1
1034	SAMN11607744	AB100	Scaffold	Gungdong, China	2015	Clinical	2	3.90685	38.9355	0	0	0	0	3	43710	1	1	0	0	0	0	0	0	1	1	0		1	1	1	1	1	1	1	1	1	1	1	1
1035	SAMN11607745	AB106	Scaffold	Gungdong, China	2015	Clinical	2	3.89217	38.9446	0	0	0	0	3	43710	1	1	0	0	0	0	0	0	0	0	0		1	1	1	1	1	1	1	1	1	1	1	1
1036	SAMN11607783	AB182	Scaffold	Gungdong, China	2018	Clinical	2	3.81362	38.993	0	0	0	0	2	43710	1	1	0	0	0	0	0	0	0	0	0		1	1	1	1	1	1	1	1	1	1	1	1
1037	SAMN11607781	AB179	Scaffold	Gungdong, China	2018	Clinical	2	3.91323	38.9802	0	0	0	0	3	51595	1	1	0	0	0	0	0	0	1	1	0		1	1	1	1	1	1	1	1	1	1	1	1
1038	SAMN11607779	AB176	Scaffold	Gungdong, China	2018	Clinical	2	3.96231	38.8745	0	0	0	0	3	43710	1	1	0	0	0	0	0	0	1	0	0		1	1	1	1	1	1	1	1	1	1	1	1
1039	SAMN11607776	AB173	Scaffold	Gungdong, China	2018	Clinical	2	3.84485	38.9689	0	0	0	0	2	29360	1	1	0	0	1	0	0	0	0	1	0		1	1	1	1	1	1	1	1	1	1	1	1
1040	SAMN11607778	AB175	Scaffold	Gungdong, China	2018	Clinical	2	3.9697	38.8766	0	0	0	0	3	43710	1	1	0	0	1	1	1	0	1	1	0		1	1	1	1	1	1	1	1	1	1	1	1
1041	SAMN11607780	AB178	Scaffold	Gungdong, China	2018	Clinical	2	3.94077	39.012	0	0	0	0	3	43710	1	1	0	0	0	0	0	0	1	1	0		1	1	1	1	1	1	1	1	1	1	1	1
1042	SAMN11607777	AB174	Scaffold	Gungdong, China	2018	Clinical	2	3.92949	38.9967	0	0	0	0	3	43710	1	1	0	0	0	1	0	0	1	1	0		1	1	1	1	1	1	1	1	1	1	1	1
1043	SAMN11607774	AB170	Scaffold	Gungdong, China	2018	Clinical	2	3.87092	39.0305	0	0	0	0	2	29360	1	1	0	0	1	0	0	0	1	0	0		1	1	1	1	1	1	1	1	1	1	1	1
1044	SAMN11607772	AB168	Scaffold	Gungdong, China	2017	Clinical	2	3.85054	38.9995	0	0	0	0	2	29360	1	1	0	0	0	0	0	0	1	1	1		1	1	1	1	1	1	1	1	1	1	1	1
1045	SAMN11607773	AB169	Scaffold	Gungdong, China	2018	Clinical	2	3.82935	38.936	0	0	0	0	2	29360	1	1	0	0	0	0	0	0	1	0	0		1	1	1	1	1	1	1	1	1	1	1	1
1046	SAMN11607770	AB166	Scaffold	Gungdong, China	2017	Clinical	2	3.82354	38.997	0	0	0	0	2	43710	1	1	0	0	1	0	0	0	1	0	0		1	1	1	1	1	1	1	1	1	1	1	1
1047	SAMN11607771	AB167	Scaffold	Gungdong, China	2017	Clinical	2	3.8406	39.0204	0	0	0	0	1	20967	1	1	0	0	1	0	0	0	1	0	0		1	1	1	1	1	1	1	1	1	1	1	1
1048	SAMN11607769	AB165	Scaffold	Gungdong, China	2017	Clinical	2	3.90523	39.0266	0	0	0	0	2	29360	1	1	0	0	1	1	1	0	1	1	0		1	1	1	1	1	1	1	1	1	1	1	1
1049	SAMN11607768	AB160	Scaffold	Gungdong, China	2016	Clinical	2	3.93646	38.9945	0	0	0	0	3	43710	1	1	0	0	1	1	1	0	1	1	0		1	1	1	1	1	1	1	1	1	1	1	1
1050	SAMN11607767	AB159	Scaffold	Gungdong, China	2015	Clinical	2	4.04748	38.8844	0	0	0	0	4	65559	1	1	0	0	1	1	1	0	1	1	0		1	1	1	1	1	1	1	1	1	1	1	1
1051	SAMN11607765	AB149	Scaffold	Gungdong, China	2015	Clinical	2	3.77548	38.9772	0	0	0	0	1	20161	1	1	0	0	1	1	1	0	1	1	0		1	1	1	1	1	1	1	1	1	1	1	1
1052	SAMN11607764	AB148	Scaffold	Gungdong, China	2015	Clinical	2	3.77808	38.9913	0	0	0	0	1	20161	1	1	0	0	1	1	1	0	1	1	0		1	1	1	1	1	1	1	1	1	1	1	1
1053	SAMN11607766	AB150	Scaffold	Gungdong, China	2015	Clinical	2	3.77483	38.9842	0	0	0	0	1	21028	0	1	0	0	0	0	0	0	0	0	0		1	1	1	1	1	1	1	1	1	1	1	1
1054	SAMN11607789	AB188	Scaffold	Gungdong, China	2018	Clinical	2	3.90785	38.9909	0	0	0	0	2	29360	0	1	0	0	0	0	0	0	0	0	0		1	1	1	1	1	1	1	1	1	1	1	1
1055	SAMN11607786	AB185	Scaffold	Gungdong, China	2018	Clinical	2	3.92043	39.0192	0	0	0	0	2	29360	1	1	0	0	1	1	1	0	1	1	0		1	1	1	1	1	1	1	1	1	1	1	1
1056	SAMN11607788	AB187	Scaffold	Gungdong, China	2018	Clinical	2	3.90391	38.9727	0	0	0	0	2	29360	0	1	0	0	0	0	0	0	0	0	0		1	1	1	1	1	1	1	1	1	1	1	1
1057	SAMN11607785	AB184	Scaffold	Gungdong, China	2018	Clinical	2	3.90308	39.012	0	0	0	0	3	23545	1	1	0	0	1	1	0	1	1	0	0		1	1	1	1	1	1	1	1	1	1	1	1
1058	SAMN11607787	AB186	Scaffold	Gungdong, China	2018	Clinical	2	3.79952	38.9586	0	0	0	0	2	43710	1	1	0	0	1	1	0	1	1	1	0		1	1	1	1	1	1	1	1	1	1	1	1
1059	SAMN11607784	AB183	Scaffold	Gungdong, China	2018	Clinical	2	3.89599	39.0023	0	0	0	0	3	23545	1	1	0	0	1	1	0	1	1	1	0		1	1	1	1	1	1	1	1	1	1	1	1
1060	SAMN08471746	AB-HZ-S96	Scaffold	Hangzhou, China	2014	Clinical	2	3.94784	38.8446	0	0	0	0	3	50388	0	1	0	0	0	0	0	0	1	0	0		1	1	1	1	1	1	1	1	1	1	1	1
1061	SAMN08471744	AB-HZ-S93	Scaffold	Hangzhou, China	2013	Clinical	2	3.96329	38.8285	0	0	0	0	3	50388	0	1	0	0	0	0	0	0	0	0	0		1	1	1	1	1	1	1	1	1	1	1	1
1062	SAMN08471743	AB-HZ-S92	Scaffold	Hangzhou, China	2013	Clinical	2	3.95036	38.8101	0	0	0	0	3	50456	0	1	0	0	0	0	0	0	0	0	0		1	1	1	1	1	1	1	1	1	1	1	1
1063	SAMN08471740	AB-HZ-S89	Scaffold	Hangzhou, China	2013	Clinical	2	3.9563	38.816	0	0	0	0	3	49608	1	1	0	0	1	0	0	0	1	1	0		1	1	1	1	1	1	1	1	1	1	1	1
1064	SAMN08471708	AB-HZ-C95	Scaffold	Hangzhou, China	2014	Clinical	2	4.00724	38.8277	0	0	0	0	4	26512	1	1	0	0	1	1	0	1	1	1	0		1	1	1	1	1	1	1	1	1	1	1	1
1065	SAMN08471742	AB-HZ-S91	Scaffold	Hangzhou, China	2013	Clinical	2	4.03146	38.9728	0	0	0	0	3	21244	1	1	0	0	1	1	1	0	1	1	0		1	1	1	1	1	1	1	1	1	1	1	1
1066	SAMN08471741	AB-HZ-S90	Scaffold	Hangzhou, China	2013	Clinical	2	4.01844	38.9655	0	0	0	0	2	21244	1	1	0	0	1	1	0	0	1	1	1		1	1	1	1	1	1	1	1	1	1	1	1
1067	SAMN10716696	RCS1	Scaffold	France	2014	Clinical	2	3.90982	38.928	0	0	0	0	4	42077	1	1	0	0	0	1	0	0	1	1	0		1	1	1	1	1	1	1	1	1	1	1	1
1068	SAMN10716697	RCS2	Scaffold	France	2015	Clinical	2	3.99525	38.9745	0	0	0	0	5	31889	1	1	0	0	0	0	0	0	1	0	0		1	1	1	1	1	1	1	1	1	1	1	1
1069	SAMN10716700	RCS5	Scaffold	France	2017	Clinical	2	4.05648	39.0203	0	0	0	0	5	43710	1	1	0	0	1	0	0	0	1	1	1		1	1	1	1	1	1	1	1	1	1	1	1
1070	SAMN10716702	RCS7	Scaffold	France	2018	Clinical	2	4.033	38.9085	0	0	0	0	6	46694	1	1	0	0	0	0	0	0	1	0	0		1	1	1	1	1	1	1	1	1	1	1	1
1071	SAMN10716701	RCS6	Scaffold	France	2018	Clinical	2	4.09374	38.865	0	0	0	0	6	51166	1	1	0	0	0	0	0	0	0	1	0		1	1	1	1	1	1	1	1	1	1	1	1
1072	SAMN10716699	RCS4	Scaffold	France	2017	Clinical	2	3.94626	38.7795	0	0	0	0	3	30915	1	1	0	0	1	1	1	0	1	1	0		1	1	1	1	1	1	1	1	1	1	1	1
1073	SAMN10716698	RCS3	Scaffold	France	2016	Clinical	2	4.04859	38.9599	0	0	0	0	4	43710	1	1	0	0	0	0	0	0	1	0	0		1	1	1	1	1	1	1	1	1	1	1	1
1074	SAMN08471745	AB-HZ-S94	Scaffold	Hangzhou, China	2014	Clinical	2	3.95677	38.8079	0	0	0	0	3	32857	0	1	0	0	0	0	0	0	0	0	0		1	1	1	1	1	1	1	1	1	1	1	1
1075	SAMN10618187	S2	Scaffold	Shenzhen, China	2018	Clinical	2	3.88572	38.9533	0	0	0	0	4	55585	1	1	0	0	0	0	0	0	1	0	0		1	1	1	1	1	1	1	1	1	1	1	1
1076	SAMN10618181	O2-4	Scaffold	Shenzhen, China	2018	Clinical	2	4.04716	39.0449	0	0	0	0	3	28757	0	1	0	0	0	0	0	0	0	0	0		1	1	1	1	1	1	1	1	1	1	1	1
1077	SAMN10618185	O2-8	Scaffold	Shenzhen, China	2018	Clinical	2	4.15367	39.3726	0	0	0	0	4	42372	1	1	0	0	0	0	0	0	1	0	0		1	1	1	1	1	1	1	1	1	1	1	1
1078	SAMN10618179	O2-2	Scaffold	Shenzhen, China	2018	Clinical	ND	4.16412	39.4727	0	0	0	0	3	43710	1	1	0	0	0	0	0	0	1	0	0		1	1	1	1	1	1	1	1	1	1	1	1
1079	SAMN10618177	O1-8	Scaffold	Shenzhen, China	2018	Clinical	2	4.6774	39.8097	0	0	0	0	6	41345	1	1	0	0	0	0	0	0	1	0	0		1	1	1	1	1	1	1	1	1	1	1	1
1080	SAMN10618174	O1-5	Scaffold	Shenzhen, China	2018	Clinical	2	4.20223	39.4941	0	0	0	0	4	43710	1	1	0	0	0	0	0	0	1	0	0		1	1	1	1	1	1	1	1	1	1	1	1
1081	SAMN10618173	O1-4	Scaffold	Shenzhen, China	2018	Clinical	2	4.50628	38.9299	0	0	0	0	2	29655	1	1	0	0	0	0	0	0	1	0	0		1	1	1	1	1	1	1	1	1	1	1	1
1082	SAMN10618172	O1-3	Scaffold	Shenzhen, China	2018	Clinical	2	4.10566	38.9784	0	0	0	0	4	43710	1	1	0	0	0	0	0	0	1	0	0		1	1	1	1	1	1	1	1	1	1	1	1
1083	SAMN10618171	O1-2	Scaffold	Shenzhen, China	2018	Clinical	2	4.19823	38.9442	0	0	0	0	4	43710	0	1	0	0	0	0	0	0	0	0	0		1	1	1	1	1	1	1	1	1	1	1	1
1084	SAMN10618169	E0	Scaffold	Shenzhen, China	2018	Environmental	2	4.11755	38.9478	0	0	0	0	4	43710	1	1	0	0	0	0	0	0	1	0	0		1	1	1	1	1	1	1	1	1	1	1	1
1085	SAMN12272641	GZ2012037	Scaffold	Guangzhou, China	2012	Clinical	2	3.83328	38.9381	0	0	0	0	3	47105	1	1	0	0	0	0	0	0	1	0	0		1	1	1	1	1	1	1	1	1	1	1	1
1086	SAMN12282712	GZ2012051	Scaffold	Guangzhou, China	2016	Clinical	2	3.82192	38.9528	0	0	0	0	1	21028	1	1	0	0	0	0	0	0	1	0	0		1	1	1	1	1	1	1	1	1	1	1	1
1087	SAMN12302615	GZ2013052111	Scaffold	Guangzhou, China	2016	Clinical	2	3.71524	39.0875	0	0	0	0	2	14350	1	1	0	0	0	0	0	0	1	0	0		1	1	1	1	1	1	1	1	1	1	1	1
1088	SAMN12368605	A22	Scaffold	Hangzhou, China	2015	Clinical	109	3.79613	39.1383	0	0	0	0	1	31743	1	1	0	0	0	0	0	0	1	0	0		1	1	1	1	1	1	1	1	1	1	1	1
1089	SAMN12205819	71515	Scaffold	Shenzhen, China	2017	Clinical	2	4.23536	39.1194	0	0	0	0	4	43710	1	1	0	0	0	0	0	0	1	0	0		1	1	1	1	1	1	1	1	1	1	1	1
1090	SAMN12205820	71516	Scaffold	Shenzhen, China	2017	Clinical	2	4.10435	38.8345	0	0	0	0	4	43710	0	1	0	0	0	0	0	0	1	0	0		1	1	1	1	1	1	1	1	1	1	1	1
1091	SAMN12205814	71510	Scaffold	Shenzhen, China	2017	Clinical	2	4.18992	39.8183	0	0	0	0	4	43710	0	1	0	0	0	0	0	0	1	0	0		1	1	1	1	1	1	1	1	1	1	1	1
1092	SAMN12205812	7158	Scaffold	Shenzhen, China	2017	Clinical	2	3.92056	38.9544	0	0	0	0	4	43710	1	1	0	0	1	1	1	0	1	1	0		1	1	1	1	1	1	1	1	1	1	1	1
1093	SAMN12205811	7157	Scaffold	Shenzhen, China	2017	Clinical	2	3.97883	38.9277	0	0	0	0	4	43710	1	1	0	0	1	0	0	0	1	0	0		1	1	1	1	1	1	1	1	1	1	1	1
1094	SAMN12205810	7156	Scaffold	Shenzhen, China	2017	Clinical	2	4.08801	38.7606	0	0	0	0	4	43710	1	1	0	0	0	0	0	0	1	0	0		1	1	1	1	1	1	1	1	1	1	1	1
1095	SAMN12205804	208510	Scaffold	Shenzhen, China	2017	Clinical	2	3.94164	39.0317	0	0	0	0	3	43710	1	1	0	0	1	1	1	0	1	1	0		1	1	1	1	1	1	1	1	1	1	1	1
1096	SAMN12205803	20859	Scaffold	Shenzhen, China	2017	Clinical	2	4.4809	40.0895	1	0	4	0	4	43710	1	1	0	0	1	1	1	0	1	1	0		1	1	1	1	1	1	1	1	1	1	1	1
1097	SAMN12205801	20857	Scaffold	Shenzhen, China	2017	Clinical	2	4.62862	40.2236	0	0	0	0	4	43710	1	1	0	0	0	0	0	0	1	0	0		1	1	1	1	1	1	1	1	1	1	1	1
1098	SAMN12205800	20856	Scaffold	Shenzhen, China	2017	Clinical	2	4.10435	39.0223	0	0	0	0	4	43710	1	1	0	0	0	0	0	0	1	0	0		1	1	1	1	1	1	1	1	1	1	1	1
1099	SAMN12205802	20858	Scaffold	Shenzhen, China	2017	Clinical	2	3.99198	39.0844	0	0	0	0	3	29360	1	1	0	0	0	0	0	0	1	0	0		1	1	1	1	1	1	1	1	1	1	1	1
1100	SAMN12205799	20855	Scaffold	Shenzhen, China	2017	Clinical	ND	4.23278	39.6011	0	0	0	0	4	43710	1	1	0	0	0	0	0	0	1	0	0		1	1	1	1	1	1	1	1	1	1	1	1
1101	SAMN12205798	20854	Scaffold	Shenzhen, China	2017	Clinical	2	3.94096	39.0517	0	0	0	0	3	29360	1	1	0	0	0	0	0	0	1	0	0		1	1	1	1	1	1	1	1	1	1	1	1
1102	SAMN12205796	20852	Scaffold	Shenzhen, China	2017	Clinical	2	4.08772	38.9813	1	0	5	0	4	43710	1	1	0	0	0	0	0	0	1	0	0		1	1	1	1	1	1	1	1	1	1	1	1
1103	SAMN12205795	20851	Scaffold	Shenzhen, China	2017	Clinical	2	3.96534	38.9928	0	0	0	0	4	43710	0	1	0	0	0	0	0	0	0	0	0		1	1	1	1	1	1	1	1	1	1	1	1
1104	SAMN12205794	20943	Scaffold	Shenzhen, China	2017	Clinical	2	3.88545	38.9835	0	0	0	0	3	43710	1	1	0	0	1	1	1	0	1	1	0		1	1	1	1	1	1	1	1	1	1	1	1
1105	SAMN12205793	2093	Scaffold	Shenzhen, China	2017	Clinical	2	4.25875	38.8582	0	0	0	0	4	43710	0	1	0	0	0	0	0	0	0	0	0		1	1	1	1	1	1	1	1	1	1	1	1
1106	SAMN12205789	2092	Scaffold	Shenzhen, China	2017	Clinical	2	3.95308	38.9424	0	0	0	0	4	71941	1	1	0	0	0	0	0	0	0	1	0		1	1	1	1	1	1	1	1	1	1	1	1
1107	SAMN12205790	1044	Scaffold	Shenzhen, China	2017	Clinical	2	3.95349	38.9296	0	0	0	0	4	43710	1	1	0	0	0	0	0	0	0	1	0		1	1	1	1	1	1	1	1	1	1	1	1
1108	SAMN12205788	208214	Scaffold	Shenzhen, China	2017	Clinical	2	4.26965	39.4481	0	0	0	0	4	43710	1	1	0	0	0	0	0	0	1	0	0		1	1	1	1	1	1	1	1	1	1	1	1
1109	SAMN12205787	208213	Scaffold	Shenzhen, China	2017	Clinical	2	4.14202	38.1514	0	0	0	0	2	43710	1	1	0	0	0	0	0	0	0	1	0		1	1	1	1	1	1	1	1	1	1	1	1
1110	SAMN12205785	208211	Scaffold	Shenzhen, China	2017	Clinical	2	3.88706	38.9221	0	0	0	0	2	43710	1	1	0	0	1	1	1	0	1	1	0		1	1	1	1	1	1	1	1	1	1	1	1
1111	SAMN12205786	208212	Scaffold	Shenzhen, China	2017	Clinical	2	3.98	39.1008	0	0	0	0	4	43710	0	1	0	0	0	0	0	0	0	0	0		1	1	1	1	1	1	1	1	1	1	1	1
1112	SAMN12205783	20829	Scaffold	Shenzhen, China	2017	Clinical	2	4.12199	39.5615	0	0	0	0	4	43710	1	1	0	0	1	0	0	0	1	0	0		1	1	1	1	1	1	1	1	1	1	1	1
1113	SAMN12205784	208210	Scaffold	Shenzhen, China	2017	Clinical	2	3.94792	38.946	0	0	0	0	4	43710	1	1	0	0	1	1	1	0	1	1	0		1	1	1	1	1	1	1	1	1	1	1	1
1114	SAMN12205782	20828	Scaffold	Shenzhen, China	2017	Clinical	2	4.13065	39.6624	1	0	4	0	2	43710	1	1	0	0	0	1	1	0	1	1	0		1	1	1	1	1	1	1	1	1	1	1	1
1115	SAMN12205781	20827	Scaffold	Shenzhen, China	2017	Clinical	2	3.88533	38.938	0	0	0	0	2	43710	1	1	0	0	1	1	1	0	1	1	0		1	1	1	1	1	1	1	1	1	1	1	1
1116	SAMN12205776	20822	Scaffold	Shenzhen, China	2017	Clinical	2	4.00164	38.7281	0	0	0	0	2	43710	1	1	0	0	1	1	1	0	1	0	0		1	1	1	1	1	1	1	1	1	1	1	1
1117	SAMN12205780	20826	Scaffold	Shenzhen, China	2017	Clinical	2	4.01108	38.7505	0	0	0	0	2	43710	1	1	0	0	0	0	0	0	1	0	0		1	1	1	1	1	1	1	1	1	1	1	1
1118	SAMN12205778	20824	Scaffold	Shenzhen, China	2017	Clinical	2	3.95227	39.1952	0	0	0	0	2	43710	1	1	0	0	1	1	1	0	1	1	0		1	1	1	1	1	1	1	1	1	1	1	1
1119	SAMN12205777	20823	Scaffold	Shenzhen, China	2017	Clinical	2	4.30094	39.4024	0	0	0	0	2	43710	0	1	0	0	0	0	0	0	0	0	0		1	1	1	1	1	1	1	1	1	1	1	1
1120	SAMN12205774	20883	Scaffold	Shenzhen, China	2017	Clinical	2	4.25004	39.1991	0	0	0	0	3	31889	1	1	0	0	0	0	0	0	1	0	0		1	1	1	1	1	1	1	1	1	1	1	1
1121	SAMN12205775	20821	Scaffold	Shenzhen, China	2017	Clinical	2	4.28439	39.5114	0	0	0	0	2	43710	0	1	0	0	0	0	0	0	0	0	0		1	1	1	1	1	1	1	1	1	1	1	1
1122	SAMN12205772	20881	Scaffold	Shenzhen, China	2017	Clinical	2	4.16632	39.017	0	0	0	0	4	46561	1	1	0	0	0	0	0	0	0	1	0		1	1	1	1	1	1	1	1	1	1	1	1
1123	SAMN12205771	5128	Scaffold	Shenzhen, China	2017	ND	2	3.92265	39.0159	0	0	0	0	4	56942	0	1	0	0	0	0	0	0	0	0	0		1	1	1	1	1	1	1	1	1	1	1	1
1124	SAMN12205770	5127	Scaffold	Shenzhen, China	2017	Clinical	2	4.46652	38.6888	0	0	0	0	4	56942	1	1	0	0	0	0	0	0	1	0	0		1	1	1	1	1	1	1	1	1	1	1	1
1125	SAMN12205769	5126	Scaffold	Shenzhen, China	2017	Clinical	2	4.20289	39.2747	0	0	0	0	4	71952	0	1	0	0	0	0	0	0	0	0	0		1	1	1	1	1	1	1	1	1	1	1	1
1126	SAMN12205766	5123	Scaffold	Shenzhen, China	2017	Clinical	2	3.95522	39.0688	0	0	0	0	4	71941	1	1	0	0	0	0	0	0	1	0	0		1	1	1	1	1	1	1	1	1	1	1	1
1127	SAMN12205765	5122	Scaffold	Shenzhen, China	2017	Clinical	2	3.98436	39.2475	0	0	0	0	4	56942	1	1	0	0	0	0	0	0	1	0	0		1	1	1	1	1	1	1	1	1	1	1	1
1128	SAMN12205824	2087	Scaffold	Shenzhen, China	2017	Clinical	2	3.96201	38.9521	0	0	0	0	4	43710	1	1	0	0	0	0	0	0	1	1	0		1	1	1	1	1	1	1	1	1	1	1	1
1129	SAMN12205823	2096	Scaffold	Shenzhen, China	2017	Clinical	221	4.72972	38.885	2	I-F2	90	0	2	34092	0	1	0	0	0	0	0	0	0	0	0		1	1	1	1	1	1	1	1	1	1	1	1
1130	SAMN12205822	71518	Scaffold	Shenzhen, China	2017	Clinical	2	4.56251	40.9552	0	0	0	0	4	43710	1	1	0	0	0	0	0	0	0	1	0		1	1	1	1	1	1	1	1	1	1	1	1
1131	SAMN12206383	AB	Scaffold	Shenzhen, China	2018	Environmental	2	3.91453	38.931	0	0	0	0	4	55585	1	1	0	0	0	0	0	0	0	1	0		1	1	1	1	1	1	1	1	1	1	1	1
1132	SAMN12205816	71512	Scaffold	Shenzhen, China	2017	Clinical	2	4.12359	39.2954	0	0	0	0	4	43710	1	1	0	0	0	0	0	0	0	1	0		1	1	1	1	1	1	1	1	1	1	1	1
1133	SAMN12205818	71514	Scaffold	Shenzhen, China	2017	Clinical	2	3.99078	39.1646	0	0	0	0	4	43710	1	1	0	0	0	0	0	0	1	1	0		1	1	1	1	1	1	1	1	1	1	1	1
1134	SAMN12605424	TVGH-612	Scaffold	Taiwan	2002	Clinical	10	3.81382	39.1207	0	0	0	0	1	12530	1	1	0	0	0	0	0	0	0	0	0		1	0	1	1	0	1	1	1	1	1	0	1
1135	SAMN12605425	TVGH-1733	Scaffold	Taiwan	2007	Clinical	10	3.86718	39.0654	0	0	0	0	1	20756	1	1	0	0	1	0	0	0	1	0	0		1	0	1	1	0	1	1	1	1	1	0	1
1136	SAMN12712239	L40	Scaffold	Gungdong, China	2014	Clinical	2	3.98896	39.1232	0	0	0	0	2	43710	1	1	0	0	0	0	0	0	0	1	0		1	1	1	1	1	1	1	1	1	1	1	1
1137	SAMN12712225	L9	Scaffold	Gungdong, China	2014	Clinical	2	4.14195	39.2973	0	0	0	0	2	43710	1	1	0	0	0	0	0	0	1	1	0		1	1	1	1	1	1	1	1	1	1	1	1
1138	SAMN11792218	DE0058	Scaffold	North Carolina, USA	2018	Environmental	ND	3.94035	42.6119	2	I-F2	54	3	2	46826	0	1	0	0	0	0	0	0	0	0	0		1	1	0	0	0	0	1	1	1	0	0	0
1139	SAMN12509149	830	Scaffold	Tbilisi, Georgia	2018	Clinical	78	3.98475	38.9133	0	0	2	0	2	13652	1	1	0	0	0	0	0	0	1	0	0		1	1	1	1	1	1	1	1	1	1	0	1
1140	SAMN12509151	3365	Scaffold	Tbilisi, Georgia	2018	Clinical	78	3.93798	39.0063	0	0	0	0	1	13459	1	1	0	0	0	0	0	0	1	0	0		1	1	1	1	1	1	1	1	1	1	1	1
1141	SAMN12771942	AMA8	Scaffold	CA, USA	2015	Environmental	25	4.08867	38.9311	1	I-F1	7	0	4	37955	1	1	0	0	0	0	0	0	1	0	0		1	0	1	1	1	1	1	1	1	1	1	1
1142	SAMN12771941	AMA7	Scaffold	CA, USA	2015	Environmental	25	4.19856	38.8505	1	I-F1	7	0	4	20336	1	1	0	0	0	0	0	0	1	0	0		1	0	1	1	1	1	1	1	1	1	1	1
1143	SAMN12771943	AMA9	Scaffold	CA, USA	2015	Environmental	25	4.18961	38.9982	1	I-F1	7	0	4	20336	1	1	0	0	0	0	0	0	1	0	0		1	0	1	1	1	1	1	1	1	1	1	1
1144	SAMN12771940	AMA6	Scaffold	CA, USA	2015	Environmental	25	4.15225	38.9113	1	I-F1	7	0	4	23713	1	1	0	0	0	1	1	0	1	1	0		1	0	1	1	1	1	1	1	1	1	1	1
1145	SAMN12771939	AMA5	Scaffold	CA, USA	2015	Environmental	25	4.18925	38.9974	1	I-F1	7	0	4	20336	0	1	0	0	0	0	0	0	0	0	0		1	0	1	1	1	1	1	1	1	1	1	1
1146	SAMN12771937	AMA46	Scaffold	CA, USA	2017	Environmental	25	4.15245	38.9124	1	I-F1	7	0	4	20336	0	1	0	0	0	0	0	0	0	0	0		1	0	1	1	1	1	1	1	1	1	1	1
1147	SAMN12771938	AMA47	Scaffold	CA, USA	2017	Environmental	25	4.15288	38.9118	1	I-F1	7	0	3	25035	1	1	0	0	0	0	0	0	1	0	0		1	0	1	1	1	1	1	1	1	1	1	1
1148	SAMN12771936	AMA45	Scaffold	CA, USA	2017	Environmental	25	4.19628	38.917	1	I-F1	7	0	4	18564	1	1	0	0	0	0	0	0	1	0	0		1	0	1	1	1	1	1	1	1	1	1	1
1149	SAMN12771935	AMA44	Scaffold	CA, USA	2017	Environmental	25	4.18578	38.9972	1	I-F1	7	0	4	20336	1	1	0	0	0	0	0	0	1	1	0		1	0	1	1	1	1	1	1	1	1	1	1
1150	SAMN12771933	AMA42	Scaffold	CA, USA	2017	Environmental	25	4.23153	38.9998	1	I-F1	7	0	6	17866	1	1	0	0	0	0	0	0	1	1	0		1	0	1	1	1	1	1	1	1	1	1	1
1151	SAMN12771932	AMA41	Scaffold	CA, USA	2017	Environmental	25	4.22723	38.9861	1	I-F1	7	0	4	18564	1	1	0	0	0	0	0	0	1	0	0		1	0	1	1	1	1	1	1	1	1	1	1
1152	SAMN12771931	AMA40	Scaffold	CA, USA	2017	Environmental	25	4.15368	38.913	1	I-F1	7	0	4	23713	0	1	0	0	0	0	0	0	0	0	0		1	0	1	1	1	1	1	1	1	1	1	1
1153	SAMN12771930	AMA4	Scaffold	CA, USA	2015	Environmental	25	4.18903	38.9948	1	I-F1	7	0	4	20336	1	1	0	0	0	0	0	0	1	0	0		1	0	1	1	1	1	1	1	1	1	1	1
1154	SAMN12771929	AMA39	Scaffold	CA, USA	2017	Environmental	25	4.15567	38.918	1	I-F1	7	0	4	20336	1	1	0	0	0	0	0	0	1	0	0		1	0	1	1	1	1	1	1	1	1	1	1
1155	SAMN12771926	AMA36	Scaffold	CA, USA	2017	Environmental	25	4.15412	38.9085	1	I-F1	7	0	4	23713	1	1	0	0	0	0	0	0	1	0	0		1	0	1	1	1	1	1	1	1	1	1	1
1156	SAMN12771925	AMA35	Scaffold	CA, USA	2017	Environmental	25	4.18413	38.9837	1	I-F1	7	0	4	20336	1	1	0	0	0	0	0	0	1	0	0		1	0	1	1	1	1	1	1	1	1	1	1
1157	SAMN12771927	AMA37	Scaffold	CA, USA	2017	Environmental	25	4.15456	38.915	1	I-F1	7	0	4	20336	1	1	0	0	0	0	0	0	1	0	0		1	0	1	1	1	1	1	1	1	1	1	1
1158	SAMN12771924	AMA34	Scaffold	CA, USA	2017	Environmental	25	4.20189	38.9231	1	I-F1	7	0	4	18564	1	1	0	0	0	0	0	0	1	0	0		1	0	1	1	1	1	1	1	1	1	1	1
1159	SAMN12771923	AMA33	Scaffold	CA, USA	2017	Environmental	25	4.24264	38.993	1	I-F1	7	0	4	18324	1	1	0	0	0	0	0	0	1	0	0		1	0	1	1	1	1	1	1	1	1	1	1
1160	SAMN12771921	AMA31	Scaffold	CA, USA	2017	Environmental	25	4.20173	38.9934	1	I-F1	7	0	4	20336	1	1	0	0	0	0	0	0	1	0	0		1	0	1	1	1	1	1	1	1	1	1	1
1161	SAMN12771920	AMA30	Scaffold	CA, USA	2017	Environmental	25	4.19724	38.985	1	I-F1	7	0	4	20336	1	1	0	0	0	0	0	0	1	0	0		1	0	1	1	1	1	1	1	1	1	1	1
1162	SAMN12771919	AMA3	Scaffold	CA, USA	2015	Environmental	25	4.23643	38.9393	1	I-F1	7	0	4	20336	1	1	0	0	0	0	0	0	1	0	1		1	0	1	1	1	1	1	1	1	1	1	1
1163	SAMN12771915	AMA24	Scaffold	CA, USA	2016	Environmental	25	4.15426	38.9142	1	I-F1	7	0	4	23713	1	1	0	0	0	0	0	0	0	0	0		1	0	1	1	1	1	1	1	1	1	1	1
1164	SAMN12771916	AMA25	Scaffold	CA, USA	2016	Environmental	25	4.15532	38.913	1	I-F1	7	0	4	20336	1	1	0	0	0	0	0	0	1	0	1		1	0	1	1	1	1	1	1	1	1	1	1
1165	SAMN12771918	AMA28	Scaffold	CA, USA	2016	Environmental	25	4.18933	39.0006	1	I-F1	7	0	4	20336	1	1	0	0	1	1	0	0	1	0	1		1	0	1	1	1	1	1	1	1	1	1	1
1166	SAMN12771917	AMA26	Scaffold	CA, USA	2016	Environmental	25	4.23107	38.9902	1	I-F1	7	0	4	18564	1	1	0	0	1	0	0	0	1	0	0		1	0	1	1	1	1	1	1	1	1	1	1
1167	SAMN12771909	AMA17	Scaffold	CA, USA	2016	Environmental	25	4.23352	38.9997	1	I-F1	7	0	4	18564	1	1	0	0	0	1	0	0	1	1	0		1	0	1	1	1	1	1	1	1	1	1	1
1168	SAMN12771910	AMA18	Scaffold	CA, USA	2016	Environmental	25	4.19476	38.9936	1	I-F1	7	0	3	18564	1	1	0	0	0	0	1	0	1	0	0		1	0	1	1	1	1	1	1	1	1	1	1
1169	SAMN12771911	AMA19	Scaffold	CA, USA	2016	Environmental	25	4.1907	38.9998	1	I-F1	7	0	4	23713	1	1	0	0	1	1	0	0	1	0	0		1	0	1	1	1	1	1	1	1	1	1	1
1170	SAMN12771908	AMA16	Scaffold	CA, USA	2016	Environmental	25	4.24499	38.9967	1	I-F1	7	0	4	18564	1	1	0	0	1	1	0	0	1	0	0		1	0	1	1	1	1	1	1	1	1	1	1
1171	SAMN12771907	AMA14	Scaffold	CA, USA	2016	Environmental	25	4.18858	39.0007	1	I-F1	7	0	4	23713	1	1	0	0	0	0	0	0	1	0	0		1	0	1	1	1	1	1	1	1	1	1	1
1172	SAMN12771905	AMA12	Scaffold	CA, USA	2015	Environmental	25	4.16731	38.9506	1	I-F1	7	0	4	20336	1	1	0	0	0	0	0	0	1	0	0		1	0	1	1	1	1	1	1	1	1	1	1
1173	SAMN12771906	AMA13	Scaffold	CA, USA	2015	Environmental	25	4.18244	38.9774	1	I-F1	7	0	4	23713	0	1	0	0	0	0	0	0	0	0	0		1	0	1	1	1	1	1	1	1	1	1	1
1174	SAMN09095616	ABAY15010	Scaffold	Seoul, South Korea	2015	Clinical	2	3.95148	38.807	0	0	0	0	3	42077	1	1	0	0	0	0	0	0	0	0	0		1	1	1	1	1	1	1	1	1	1	1	1
1175	SAMN09095617	ABAY15011	Scaffold	Seoul, South Korea	2015	Clinical	2	3.99534	38.8553	0	0	0	0	2	29358	0	1	0	0	0	0	0	0	0	0	0		1	1	1	1	1	1	1	1	1	1	1	1
1176	SAMN09095613	ABAY15007	Scaffold	Seoul, South Korea	2015	Clinical	2	4.0909	38.8113	0	0	0	0	1	38311	1	1	0	0	0	0	0	0	1	0	0		1	1	1	1	1	1	1	1	1	1	1	1
1177	SAMN09095614	ABAY15008	Scaffold	Seoul, South Korea	2015	Clinical	2	3.98992	38.8584	0	0	0	0	1	38311	1	1	0	0	0	0	0	0	0	0	0		1	1	1	1	1	1	1	1	1	1	1	1
1178	SAMN09095615	ABAY15009	Scaffold	Seoul, South Korea	2015	Clinical	2	3.94724	38.7996	0	0	0	0	3	43710	1	1	0	0	0	0	1	0	1	0	0		1	1	1	1	1	1	1	1	1	1	1	1
1179	SAMN09095612	ABAY15006	Scaffold	Seoul, South Korea	2015	Clinical	2	3.96476	38.8146	0	0	0	0	3	21028	1	1	0	0	0	0	0	0	1	0	0		1	1	1	1	1	1	1	1	1	1	1	1
1180	SAMN09095611	ABAY15005	Scaffold	Seoul, South Korea	2015	Clinical	2	3.98879	38.8629	0	0	0	0	1	38311	1	1	0	0	0	0	0	0	0	0	0		1	1	1	1	1	1	1	1	1	1	1	1
1181	SAMN09095610	ABAY15004	Scaffold	Seoul, South Korea	2015	Clinical	2	3.98915	38.8578	0	0	0	0	1	38311	1	1	0	0	0	0	0	0	0	0	0		1	1	1	1	1	1	1	1	1	1	1	1
1182	SAMN09095608	ABAY15002	Scaffold	Seoul, South Korea	2015	Clinical	2	3.91786	38.9614	0	0	0	0	2	29358	0	1	0	0	0	0	0	0	0	0	0		1	1	1	1	1	1	1	1	1	1	1	1
1183	SAMN09095606	ABAY14014	Scaffold	Seoul, South Korea	2014	Clinical	2	3.90382	38.9636	0	0	0	0	2	29358	1	1	0	0	0	0	1	0	0	0	0		1	1	1	1	1	1	1	1	1	1	1	1
1184	SAMN09095602	ABAY14010	Scaffold	Seoul, South Korea	2014	Clinical	2	3.95931	38.8218	0	0	0	0	3	14350	1	1	0	0	0	0	1	0	0	0	0		1	1	1	1	1	1	1	1	1	1	1	1
1185	SAMN09095601	ABAY14009	Scaffold	Seoul, South Korea	2014	Clinical	2	3.94977	38.8234	0	0	0	0	3	50388	0	1	0	0	0	0	0	0	0	0	0		1	1	1	1	0	1	1	1	1	1	1	1
1186	SAMN09095600	ABAY14008	Scaffold	Seoul, South Korea	2014	Clinical	10	3.90291	38.7377	0	0	0	0	4	35228	1	1	0	0	0	0	1	0	0	1	0		1	0	1	1	0	1	1	1	1	1	0	1
1187	SAMN09095599	ABAY14007	Scaffold	Seoul, South Korea	2014	Clinical	2	3.98984	38.8138	0	0	0	0	4	43710	1	1	0	0	0	0	0	0	1	0	0		1	1	1	1	1	1	1	1	1	1	1	1
1188	SAMN09095598	ABAY14006	Scaffold	Seoul, South Korea	2014	Clinical	2	3.96498	38.8201	0	0	0	0	3	29360	0	1	0	0	0	0	0	0	0	0	0		1	1	1	1	1	1	1	1	1	1	1	1
1189	SAMN09095597	ABAY14005	Scaffold	Seoul, South Korea	2014	Clinical	2	3.99526	38.8297	0	0	0	0	4	29358	0	1	0	0	0	0	0	0	0	0	0		1	1	1	1	1	1	1	1	1	1	1	1
1190	SAMN09095595	ABAY14003	Scaffold	Seoul, South Korea	2014	Clinical	2	3.96996	38.8685	0	0	0	0	2	38311	1	1	0	0	0	0	0	0	1	0	0		1	1	1	1	0	1	1	1	1	1	1	1
1191	SAMN09095591	ABAY13018	Scaffold	Seoul, South Korea	2013	Clinical	2	4.02135	38.8688	0	0	0	0	4	29358	1	1	0	0	0	0	0	0	1	0	0		1	1	1	1	1	1	1	1	1	1	1	1
1192	SAMN09095592	ABAY13019	Scaffold	Seoul, South Korea	2013	Clinical	2	4.01694	38.8627	0	0	0	0	4	49407	1	1	0	0	0	0	0	0	1	0	0		1	1	1	1	1	1	1	1	1	1	1	1
1193	SAMN09095593	ABAY14001	Scaffold	Seoul, South Korea	2014	Clinical	2	3.97766	38.8624	0	0	0	0	3	51028	1	1	0	0	0	0	0	0	0	0	0		1	1	1	1	0	1	1	1	1	1	1	1
1194	SAMN09095590	ABAY13017	Scaffold	Seoul, South Korea	2013	Clinical	2	3.8748	38.9477	0	0	0	0	1	29358	1	1	0	0	0	0	0	0	1	0	0		1	1	1	1	1	1	1	1	1	1	1	1
1195	SAMN09095586	ABAY13013	Scaffold	Seoul, South Korea	2013	Clinical	2	4.01617	38.8671	0	0	0	0	4	29358	1	1	0	0	0	0	0	0	1	1	0		1	1	1	1	1	1	1	1	1	1	1	1
1196	SAMN09095587	ABAY13014	Scaffold	Seoul, South Korea	2013	Clinical	2	3.96349	38.8204	0	0	0	0	3	21028	1	1	0	0	0	0	0	0	1	0	0		1	1	1	1	1	1	1	1	1	1	1	1
1197	SAMN09095588	ABAY13015	Scaffold	Seoul, South Korea	2013	Clinical	2	3.98194	38.8648	0	0	0	0	2	30319	1	1	0	0	1	1	1	0	1	0	0		1	1	1	1	1	1	1	1	1	1	1	1
1198	SAMN09095585	ABAY13012	Scaffold	Seoul, South Korea	2013	Clinical	2	3.97062	38.8753	0	0	0	0	1	29358	1	1	0	0	0	0	0	0	1	0	0		1	1	1	1	1	1	1	1	1	1	1	1
1199	SAMN09095583	ABAY13010	Scaffold	Seoul, South Korea	2013	Clinical	2	3.97846	38.829	0	0	0	0	1	29355	1	1	0	0	0	0	0	0	0	0	0		1	1	1	1	0	1	1	1	1	1	1	1
1200	SAMN09095579	ABAY13006	Scaffold	Seoul, South Korea	2013	Clinical	2	3.97011	38.8731	0	0	0	0	1	29358	1	1	0	0	0	0	0	0	1	0	0		1	1	1	1	1	1	1	1	1	1	1	1
1201	SAMN09095580	ABAY13007	Scaffold	Seoul, South Korea	2013	Clinical	2	4.05797	38.8598	0	0	0	0	4	29358	0	1	0	0	0	0	0	0	0	0	0		1	1	1	1	1	1	1	1	1	1	1	1
1202	SAMN09095578	ABAY13005	Scaffold	Seoul, South Korea	2013	Clinical	2	4.19579	38.9204	0	0	0	0	3	35663	1	1	0	0	0	0	0	0	1	0	0		1	1	1	1	1	1	1	1	1	1	1	1
1203	SAMN09095577	ABAY13004	Scaffold	Seoul, South Korea	2013	Clinical	2	4.06496	38.8792	0	0	0	0	4	38311	1	1	0	0	0	0	0	0	1	0	0		1	1	1	1	1	1	1	1	1	1	1	1
1204	SAMN09095576	ABAY13003	Scaffold	Seoul, South Korea	2013	Clinical	2	4.06065	38.8672	0	0	0	0	4	29358	1	1	0	0	1	0	0	0	1	0	0		1	1	1	1	1	1	1	1	1	1	1	1
1205	SAMN09095575	ABAY13002	Scaffold	Seoul, South Korea	2013	Clinical	2	3.98555	38.849	0	0	0	0	2	29358	1	1	0	0	0	0	0	0	1	0	0		1	1	1	1	1	1	1	1	1	1	1	1
1206	SAMN09095573	ABAY12019	Scaffold	Seoul, South Korea	2012	Clinical	2	3.82447	38.9535	0	0	0	0	0	0	1	1	0	0	0	0	0	0	1	0	0		1	1	1	1	0	1	1	1	1	1	1	1
1207	SAMN09095574	ABAY13001	Scaffold	Seoul, South Korea	2013	Clinical	2	3.98681	38.852	0	0	0	0	2	29358	1	1	0	0	0	0	0	0	0	0	0		1	1	1	1	1	1	1	1	1	1	1	1
1208	SAMN09095572	ABAY12018	Scaffold	Seoul, South Korea	2012	Clinical	2	3.82347	38.9594	0	0	0	0	0	0	1	1	0	0	0	0	0	0	1	0	0		1	1	1	1	0	1	1	1	1	1	1	1
1209	SAMN09095571	ABAY12017	Scaffold	Seoul, South Korea	2012	Clinical	2	3.98441	38.8481	0	0	0	0	2	29358	1	1	0	0	0	0	0	0	1	0	0		1	1	1	1	1	1	1	1	1	1	1	1
1210	SAMN09095570	ABAY12016	Scaffold	Seoul, South Korea	2012	Clinical	2	4.18357	38.9116	0	0	0	0	3	35663	1	1	0	0	0	0	0	0	1	0	0		1	1	1	1	1	1	1	1	1	1	1	1
1211	SAMN09095568	ABAY12014	Scaffold	Seoul, South Korea	2012	Clinical	2	4.26527	38.9278	0	0	0	0	3	35663	1	1	0	0	1	0	0	0	1	1	1		1	1	1	1	1	1	1	1	1	1	1	1
1212	SAMN09095569	ABAY12015	Scaffold	Seoul, South Korea	2012	Clinical	2	4.19811	38.9109	0	0	0	0	3	20804	1	1	0	0	1	0	0	0	1	1	1		1	1	1	1	1	1	1	1	1	1	1	1
1213	SAMN09095567	ABAY12013	Scaffold	Seoul, South Korea	2012	Clinical	2	3.99171	38.896	0	0	0	0	1	29358	1	1	0	0	1	0	0	0	1	1	1		1	1	1	1	1	1	1	1	1	1	1	1
1214	SAMN09095566	ABAY12012	Scaffold	Seoul, South Korea	2012	Clinical	2	3.98845	38.8876	0	0	0	0	1	29358	1	1	0	0	1	0	0	0	1	1	1		1	1	1	1	1	1	1	1	1	1	1	1
1215	SAMN09095565	ABAY12011	Scaffold	Seoul, South Korea	2012	Clinical	2	3.98395	38.883	0	0	0	0	1	29358	1	1	0	0	1	0	0	0	1	1	1		1	1	1	1	1	1	1	1	1	1	1	1
1216	SAMN09095564	ABAY12010	Scaffold	Seoul, South Korea	2012	Clinical	2	3.98608	38.8904	0	0	0	0	1	29358	1	1	0	0	1	0	0	0	1	1	1		1	1	1	1	1	1	1	1	1	1	1	1
1217	SAMN09095562	ABAY12008	Scaffold	Seoul, South Korea	2012	Clinical	2	3.98899	38.8853	0	0	0	0	1	29358	1	1	0	0	1	0	0	0	1	1	1		1	1	1	1	1	1	1	1	1	1	1	1
1218	SAMN09095540	ABAY11001	Scaffold	Seoul, South Korea	2011	Clinical	2	3.89244	38.8464	0	0	0	0	0	0	1	1	0	0	0	1	0	0	1	1	0		1	1	1	1	0	1	1	1	1	1	1	1
1219	SAMN09095539	ABAY10007	Scaffold	Seoul, South Korea	2010	Clinical	2	3.93009	38.8535	0	0	0	0	2	24828	1	1	0	0	0	1	0	0	1	1	0		1	1	1	1	0	1	1	1	1	1	1	1
1220	SAMN09095538	ABAY10006	Scaffold	Seoul, South Korea	2010	Clinical	2	4.06743	38.8745	0	0	0	0	2	49408	1	1	0	0	0	0	0	0	1	1	0		1	1	1	1	1	1	1	1	1	1	1	1
1221	SAMN09095536	ABAY10004	Scaffold	Seoul, South Korea	2010	Clinical	2	4.03286	38.8785	0	0	0	0	2	49408	1	1	0	0	0	1	0	0	1	1	0		1	1	1	1	1	1	1	1	1	1	1	1
1222	SAMN09095560	ABAY12006	Scaffold	Seoul, South Korea	2012	Clinical	2	3.98367	38.8865	0	0	0	0	1	29358	1	1	0	0	0	1	0	0	1	1	0		1	1	1	1	1	1	1	1	1	1	1	1
1223	SAMN09095559	ABAY12005	Scaffold	Seoul, South Korea	2012	Clinical	2	3.98203	38.8817	0	0	0	0	1	29358	1	1	0	0	1	0	0	0	1	1	0		1	1	1	1	1	1	1	1	1	1	1	1
1224	SAMN09095558	ABAY12004	Scaffold	Seoul, South Korea	2012	Clinical	2	3.98859	38.8848	0	0	0	0	1	29358	1	1	0	0	1	0	0	0	1	0	0		1	1	1	1	1	1	1	1	1	1	1	1
1225	SAMN09095557	ABAY12003	Scaffold	Seoul, South Korea	2012	Clinical	2	3.98619	38.8884	0	0	0	0	1	29358	1	1	0	0	1	0	0	0	1	0	0		1	1	1	1	1	1	1	1	1	1	1	1
1226	SAMN09095556	ABAY12002	Scaffold	Seoul, South Korea	2012	Clinical	2	3.96572	38.8876	0	0	0	0	1	29358	1	1	0	0	1	0	0	0	1	0	0		1	1	1	1	1	1	1	1	1	1	1	1
1227	SAMN09095553	ABAY11014	Scaffold	Seoul, South Korea	2011	Clinical	2	3.98739	38.8822	0	0	0	0	1	29358	1	1	0	0	1	0	0	0	1	0	0		1	1	1	1	1	1	1	1	1	1	1	1
1228	SAMN09095552	ABAY11013	Scaffold	Seoul, South Korea	2011	Clinical	2	3.91076	38.9043	0	0	0	0	1	29358	1	1	0	0	1	0	0	0	1	0	0		1	1	1	1	1	1	1	1	1	1	1	1
1229	SAMN09095551	ABAY11012	Scaffold	Seoul, South Korea	2011	Clinical	2	3.98465	38.8853	0	0	0	0	1	29358	0	1	0	0	0	0	0	0	0	0	0		1	1	1	1	1	1	1	1	1	1	1	1
1230	SAMN09095549	ABAY11010	Scaffold	Seoul, South Korea	2011	Clinical	2	4.018	38.8481	0	0	0	0	1	29358	0	1	0	0	0	0	0	0	0	0	0		1	1	1	1	1	1	1	1	1	1	1	1
1231	SAMN09095548	ABAY11009	Scaffold	Seoul, South Korea	2011	Clinical	2	3.95933	38.8889	0	0	0	0	2	49408	0	1	0	0	0	0	0	0	1	0	0		1	1	1	1	1	1	1	1	1	1	1	1
1232	SAMN09095547	ABAY11008	Scaffold	Seoul, South Korea	2011	Clinical	2	3.81833	38.9456	0	0	0	0	0	0	1	1	0	0	0	0	0	0	1	0	0		1	1	1	1	0	1	1	1	1	1	1	1
1233	SAMN09095546	ABAY11007	Scaffold	Seoul, South Korea	2011	Clinical	2	4.0078	38.836	0	0	0	0	2	29358	1	1	0	0	0	1	0	0	1	1	0		1	1	1	1	1	1	1	1	1	1	1	1
1234	SAMN09095545	ABAY11006	Scaffold	Seoul, South Korea	2011	Clinical	2	3.90461	38.8581	0	0	0	0	1	30387	1	1	0	0	0	1	0	0	1	1	0		1	1	1	1	0	1	1	1	1	1	1	1
1235	SAMN09095544	ABAY11005	Scaffold	Seoul, South Korea	2011	Clinical	2	4.01751	38.8558	0	0	0	0	2	29358	1	1	0	0	0	1	0	0	1	1	0		1	1	1	1	1	1	1	1	1	1	1	1
1236	SAMN09095543	ABAY11004	Scaffold	Seoul, South Korea	2011	Clinical	2	4.07748	38.9006	0	0	0	0	3	40318	1	1	0	0	0	1	0	0	1	1	0		1	1	1	1	1	1	1	1	1	1	1	1
1237	SAMN09095537	ABAY10005	Scaffold	Seoul, South Korea	2010	Clinical	2	4.06294	38.8773	0	0	0	0	2	49408	1	1	0	0	0	0	0	0	1	0	0		1	1	1	1	1	1	1	1	1	1	1	1
1238	SAMN09095534	ABAY10002	Scaffold	Seoul, South Korea	2010	Clinical	2	4.06236	38.8769	0	0	0	0	3	49408	1	1	0	0	0	0	0	0	1	0	0		1	1	1	1	1	1	1	1	1	1	1	1
1239	SAMN09095541	ABAY11002	Scaffold	Seoul, South Korea	2011	Clinical	2	4.06206	38.88	0	0	0	0	2	37224	1	1	0	0	0	1	0	0	1	1	0		1	1	1	1	1	1	1	1	1	1	1	1
1240	SAMN09095535	ABAY10003	Scaffold	Seoul, South Korea	2010	Clinical	193	3.87806	38.8539	1	I-F1	132	0	2	50640	1	1	0	0	0	1	0	0	1	1	0		1	0	1	1	1	1	1	1	1	1	1	1
1241	SAMN09095530	ABAY09011	Scaffold	Seoul, South Korea	2009	Clinical	2	3.94649	39.0845	0	0	0	0	6	64647	1	1	0	0	0	0	0	0	1	0	0		1	1	1	1	1	1	1	1	1	1	0	1
1242	SAMN09095529	ABAY09010	Scaffold	Seoul, South Korea	2009	Clinical	2	3.95827	38.8847	0	0	0	0	2	49408	1	1	0	0	0	1	1	0	1	1	0		1	1	1	1	1	1	1	1	1	1	1	1
1243	SAMN09095528	ABAY09009	Scaffold	Seoul, South Korea	2009	Clinical	2	4.03186	38.9242	0	0	0	0	3	49408	1	1	0	0	0	1	0	0	1	1	0		1	1	1	1	1	1	1	1	1	1	1	1
1244	SAMN09095526	ABAY09007	Scaffold	Seoul, South Korea	2009	Clinical	2	3.96428	38.9044	0	0	0	0	2	49408	1	1	0	0	0	0	0	0	1	0	0		1	1	1	1	1	1	1	1	1	1	1	1
1245	SAMN09095522	ABAY09003	Scaffold	Seoul, South Korea	2009	Clinical	2	3.95016	38.8865	0	0	0	0	2	29358	1	1	0	0	0	1	0	0	1	1	0		1	1	1	1	1	1	1	1	1	1	1	1
1246	SAMN09095521	ABAY09002	Scaffold	Seoul, South Korea	2009	Clinical	2	3.92327	39.0858	0	0	0	0	5	24460	1	1	0	0	0	1	0	0	1	1	0		1	1	1	1	1	1	1	1	1	1	0	1
1247	SAMN10410693	ABAY04001	Scaffold	Seoul, South Korea	2004	Clinical	2	4.17827	38.9976	0	0	0	0	5	61808	1	1	0	0	0	0	0	0	1	0	0		1	1	1	1	1	1	1	1	1	1	1	1
1248	SAMN13496556	2015ZJAB22	Scaffold	Hangzhou, China	2014	Clinical	2	3.93362	38.8266	0	0	0	0	3	50383	1	1	0	0	0	1	0	0	1	1	0		1	1	1	1	1	1	1	1	1	1	1	1
1249	SAMN13496547	2015ZJAB13	Scaffold	Hangzhou, China	2014	Clinical	2	4.22506	38.8632	0	0	0	0	5	44218	1	1	0	0	0	1	0	0	1	1	0		1	1	1	1	1	1	1	1	1	1	1	1
1250	SAMN13496546	2015ZJAB12	Scaffold	Hangzhou, China	2014	Clinical	2	3.93187	38.8218	0	0	0	0	3	50235	1	1	0	0	0	1	0	0	1	1	1		1	1	1	1	1	1	1	1	1	1	1	1
1251	SAMN13496544	2015ZJAB10	Scaffold	Hangzhou, China	2014	Clinical	2	3.94291	38.8147	0	0	0	0	3	50217	1	1	0	0	0	0	0	0	1	0	0		1	1	1	1	1	1	1	1	1	1	1	1
1252	SAMN13496543	2015ZJAB9	Scaffold	Hangzhou, China	2014	Clinical	23	4.01797	38.8105	0	0	0	0	3	65554	1	1	0	0	0	0	0	0	1	1	0		1	1	1	1	1	1	1	1	1	1	1	1
1253	SAMN13496551	2015ZJAB17	Scaffold	Hangzhou, China	2014	Clinical	2	3.94803	38.8368	0	0	0	0	3	50320	1	1	0	0	1	1	1	0	1	0	0		1	1	1	1	1	1	1	1	1	1	1	1
1254	SAMN13496545	2015ZJAB11	Scaffold	Hangzhou, China	2014	Clinical	2	3.93348	38.8289	0	0	0	0	3	43710	0	1	0	0	0	0	0	0	0	0	0		1	1	1	1	1	1	1	1	1	1	1	1
1255	SAMN13496550	2015ZJAB16	Scaffold	Hangzhou, China	2014	Clinical	2	3.99822	38.9796	0	0	0	0	4	56095	0	1	0	0	0	0	0	0	0	0	0		1	1	1	1	1	1	1	1	1	1	1	1
1256	SAMN13496548	2015ZJAB14	Scaffold	Hangzhou, China	2014	Clinical	2	4.02074	38.8482	0	0	0	0	4	58491	1	1	0	0	1	1	1	0	1	0	0		1	1	1	1	1	1	1	1	1	1	1	1
1257	SAMN13496549	2015ZJAB15	Scaffold	Hangzhou, China	2014	Clinical	2	3.99741	38.9738	0	0	0	0	4	56056	1	1	0	0	0	0	0	0	1	0	0		1	1	1	1	1	1	1	1	1	1	1	1
1258	SAMN13496555	2015ZJAB21	Scaffold	Hangzhou, China	2014	Clinical	2	3.932	38.8204	0	0	0	0	3	50298	1	1	0	0	1	1	1	0	1	1	0		1	1	1	1	1	1	1	1	1	1	1	1
1259	SAMN13496554	2015ZJAB20	Scaffold	Hangzhou, China	2014	Clinical	2	3.94143	38.8129	0	0	0	0	3	50195	1	1	0	0	0	0	0	0	1	0	0		1	1	1	1	1	1	1	1	1	1	1	1
1260	SAMN13496552	2015ZJAB18	Scaffold	Hangzhou, China	2014	Clinical	2	3.93881	38.8452	0	0	0	0	3	50301	1	1	0	0	0	0	0	0	1	1	0		1	1	1	1	1	1	1	1	1	1	1	1
1261	SAMN13496553	2015ZJAB19	Scaffold	Hangzhou, China	2014	Clinical	2	3.93302	38.8234	0	0	0	0	3	46855	1	1	0	0	1	0	0	0	1	0	0		1	1	1	1	1	1	1	1	1	1	1	1
1262	SAMN13496558	2015ZJAB24	Scaffold	Hangzhou, China	2014	Clinical	2	3.93843	38.8431	0	0	0	0	3	50271	1	1	0	0	1	0	0	0	1	0	0		1	1	1	1	1	1	1	1	1	1	1	1
1263	SAMN13496557	2015ZJAB23	Scaffold	Hangzhou, China	2014	Clinical	2	4.01474	38.8832	0	0	0	0	5	6921	1	1	0	0	0	0	0	0	1	1	0		1	1	1	1	1	1	1	1	1	1	1	1
1264	SAMN13496559	2015ZJAB25	Scaffold	Hangzhou, China	2014	Clinical	2	3.94684	38.833	0	0	0	0	3	50374	1	1	0	0	0	0	0	0	1	1	0		1	1	1	1	1	1	1	1	1	1	1	1
1265	SAMN13066417	SI_2017_69	Scaffold	Greece	2017	Clinical	2	3.89786	38.821	0	0	0	0	2	43710	1	1	0	0	1	1	1	0	1	1	0		1	1	1	1	1	1	1	1	1	1	1	1
1266	SAMN13066415	SI_2017_65	Scaffold	Greece	2017	Clinical	1	3.97329	38.8549	1	I-F1	56	0	6	43704	1	1	0	0	0	0	0	0	1	1	0		1	1	1	1	0	1	1	1	1	1	1	1
1267	SAMN13066418	GE_2017_70	Scaffold	Greece	2017	Clinical	2	3.93763	38.7874	0	0	0	0	4	43710	1	1	0	0	0	0	0	0	1	1	0		1	1	1	1	1	1	1	1	1	1	1	1
1268	SAMN13066416	SI_2017_66	Scaffold	Greece	2017	Clinical	2	3.9435	38.8234	0	0	0	0	3	43710	1	1	0	0	0	0	0	0	1	1	0		1	1	1	1	1	1	1	1	1	1	1	1
1269	SAMN13066414	SI_2017_63	Scaffold	Greece	2017	Clinical	2	3.94323	38.8239	0	0	0	0	3	43710	1	1	0	0	0	0	0	0	1	1	0		1	1	1	1	1	1	1	1	1	1	1	1
1270	SAMN13066413	GE_2017_62	Scaffold	Greece	2017	Clinical	2	3.95747	38.8878	0	0	0	0	3	43710	1	1	0	0	0	0	0	0	1	1	0		1	1	1	1	1	1	1	1	1	1	1	1
1271	SAMN13066412	AO_2015_61	Scaffold	Greece	2015	Clinical	2	3.92408	38.8259	0	0	0	0	4	43710	1	1	0	0	0	0	0	0	1	1	0		1	1	1	1	1	1	1	1	1	1	1	1
1272	SAMN13066411	AO_2015_60	Scaffold	Greece	2015	Clinical	2	3.93685	38.8292	0	0	0	0	3	43710	1	1	0	0	0	0	0	0	1	1	0		1	1	1	1	1	1	1	1	1	1	1	1
1273	SAMN13066410	AO_2015_59	Scaffold	Greece	2015	Clinical	2	4.00051	38.9388	0	0	0	0	4	42077	1	1	0	0	0	0	0	0	1	1	0		1	1	1	1	1	1	1	1	1	1	1	1
1274	SAMN13066408	AO_2015_57	Scaffold	Greece	2015	Clinical	2	3.92809	38.8347	0	0	0	0	3	43710	1	1	0	0	0	0	0	0	1	1	0		1	1	1	1	1	1	1	1	1	1	1	1
1275	SAMN13066406	AO_2015_55	Scaffold	Greece	2015	Clinical	2	3.93708	38.8311	0	0	0	0	2	21028	1	1	0	0	0	0	0	0	1	1	0		1	1	1	1	1	1	1	1	1	1	1	1
1276	SAMN13066407	AO_2015_56	Scaffold	Greece	2015	Clinical	2	3.94033	38.8267	0	0	0	0	3	43710	1	1	0	0	0	0	0	0	1	1	0		1	1	1	1	1	1	1	1	1	1	1	1
1277	SAMN13066405	AO_2015_54	Scaffold	Greece	2015	Clinical	2	3.915	38.8243	0	0	0	0	3	43710	1	1	0	0	1	1	1	0	1	0	0		1	1	1	1	1	1	1	1	1	1	1	1
1278	SAMN13066404	AO_2015_53	Scaffold	Greece	2015	Clinical	2	3.88439	39.0095	0	0	0	0	1	14350	0	1	0	0	0	0	0	0	0	0	0		1	1	1	1	1	1	1	1	1	1	1	1
1279	SAMN13066403	AO_2015_52	Scaffold	Greece	2015	Clinical	2	4.00132	38.9363	0	0	0	0	4	43710	0	1	0	0	0	0	0	0	0	0	0		1	1	1	1	1	1	1	1	1	1	1	1
1280	SAMN13066402	IP_2016_51	Scaffold	Greece	2016	Clinical	2	3.93909	38.8248	0	0	0	0	3	43710	1	1	0	0	0	0	0	0	1	1	0		1	1	1	1	1	1	1	1	1	1	1	1
1281	SAMN13066401	IP_2016_50	Scaffold	Greece	2016	Clinical	2	3.93616	38.8284	0	0	0	0	2	21028	1	1	0	0	1	0	0	0	1	1	0		1	1	1	1	1	1	1	1	1	1	1	1
1282	SAMN13066394	KT_2016_39	Scaffold	Greece	2016	Clinical	2	3.92653	38.8324	0	0	0	0	3	43710	1	1	0	0	1	1	1	0	1	1	0		1	1	1	1	1	1	1	1	1	1	1	1
1283	SAMN13066397	PU_2015_42	Scaffold	Greece	2015	Clinical	2	3.92336	38.8288	0	0	0	0	3	43710	1	1	0	0	1	1	1	0	1	0	0		1	1	1	1	1	1	1	1	1	1	1	1
1284	SAMN13066393	TR_2015_37	Scaffold	Greece	2015	Clinical	2	3.92827	38.8327	0	0	0	0	3	43710	1	1	0	0	0	0	0	0	1	1	0		1	1	1	1	1	1	1	1	1	1	1	1
1285	SAMN13066392	TR_2016_36	Scaffold	Greece	2016	Clinical	2	3.93413	38.8253	0	0	0	0	3	43710	1	1	0	0	0	0	0	0	1	1	0		1	1	1	1	1	1	1	1	1	1	1	1
1286	SAMN13066388	AK_2015_32	Scaffold	Greece	2015	Clinical	2	3.94006	38.8263	0	0	0	0	4	43710	1	1	0	0	0	0	0	0	1	0	0		1	1	1	1	1	1	1	1	1	1	1	1
1287	SAMN13066391	TR_2016_35	Scaffold	Greece	2016	Clinical	2	3.9212	38.832	0	0	0	0	3	43710	1	1	0	0	1	0	0	0	1	1	0		1	1	1	1	1	1	1	1	1	1	1	1
1288	SAMN13066384	AK_2015_28	Scaffold	Greece	2015	Clinical	2	3.93953	38.8222	0	0	0	0	3	43710	1	1	0	0	1	0	0	0	1	1	0		1	1	1	1	1	1	1	1	1	1	1	1
1289	SAMN13066380	AK_2015_23	Scaffold	Greece	2015	Clinical	2	3.94148	38.8188	0	0	0	0	4	43710	0	1	0	0	0	0	0	0	1	0	0		1	1	1	1	1	1	1	1	1	1	1	1
1290	SAMN13066409	AO_2015_58	Scaffold	Greece	2015	Clinical	2	3.93666	38.8282	0	0	0	0	3	43710	1	1	0	0	0	0	0	0	1	1	0		1	1	1	1	1	1	1	1	1	1	1	1
1291	SAMN13066398	FK_2015_45	Scaffold	Greece	2015	Clinical	2	3.93491	38.8268	0	0	0	0	3	43710	1	1	0	0	1	0	0	0	1	0	0		1	1	1	1	1	1	1	1	1	1	1	1
1292	SAMN13066399	FK_2016_46	Scaffold	Greece	2016	Clinical	1	3.94036	38.854	1	I-F1	56	0	5	43704	1	1	0	0	0	0	0	0	1	1	0		1	1	1	1	0	1	1	1	1	1	1	1
1293	SAMN13066400	FK_2016_47	Scaffold	Greece	2016	Clinical	1	3.97252	38.8534	1	I-F1	56	0	6	43704	0	1	0	0	0	0	0	0	0	0	0		1	1	1	1	0	1	1	1	1	1	1	1
1294	SAMN13066396	PU_2016_41	Scaffold	Greece	2016	Clinical	2	3.95075	38.8162	0	0	0	0	4	43710	1	1	0	0	0	0	0	0	1	1	0		1	1	1	1	1	1	1	1	1	1	1	1
1295	SAMN13066390	TR_2016_34	Scaffold	Greece	2016	Clinical	2	3.93377	38.8264	0	0	0	0	3	43710	1	1	0	0	0	0	0	0	1	1	0		1	1	1	1	1	1	1	1	1	1	1	1
1296	SAMN13066389	AK_2015_33	Scaffold	Greece	2015	Clinical	2	3.88626	38.8301	0	0	0	0	3	43710	1	1	0	0	0	0	0	0	1	1	0		1	1	1	1	1	1	1	1	1	1	1	1
1297	SAMN13066395	KT_2015_40	Scaffold	Greece	2015	Clinical	2	3.92027	38.8295	0	0	0	0	3	43704	1	1	0	0	0	0	0	0	1	0	0		1	1	1	1	1	1	1	1	1	1	1	1
1298	SAMN13066387	AK_2015_31	Scaffold	Greece	2015	Clinical	2	3.89534	38.8339	0	0	0	0	2	43710	1	1	0	0	0	0	0	0	1	1	0		1	1	1	1	1	1	1	1	1	1	1	1
1299	SAMN13066385	AK_2015_29	Scaffold	Greece	2015	Clinical	2	3.88785	38.8397	0	0	0	0	3	42077	1	1	0	0	0	0	0	0	1	1	0		1	1	1	1	1	1	1	1	1	1	1	1
1300	SAMN13066383	AK_2015_27	Scaffold	Greece	2015	Clinical	2	3.89762	38.8296	0	0	0	0	2	43710	1	1	0	0	0	0	0	0	1	1	0		1	1	1	1	1	1	1	1	1	1	1	1
1301	SAMN13066386	AK_2015_30	Scaffold	Greece	2015	Clinical	2	3.93717	38.8254	0	0	0	0	3	43710	1	1	0	0	0	0	0	0	1	1	0		1	1	1	1	1	1	1	1	1	1	1	1
1302	SAMN13066382	AK_2015_25	Scaffold	Greece	2015	Clinical	2	3.93927	38.8228	0	0	0	0	4	43710	1	1	0	0	0	0	0	0	1	0	0		1	1	1	1	1	1	1	1	1	1	1	1
1303	SAMN13066379	AK_2015_22	Scaffold	Greece	2015	Clinical	2	3.94181	38.8217	0	0	0	0	3	43710	1	1	0	0	0	1	1	0	1	0	1		1	1	1	1	1	1	1	1	1	1	1	1
1304	SAMN13066381	AK_2015_24	Scaffold	Greece	2015	Clinical	2	3.93052	38.8249	0	0	0	0	4	43710	0	1	0	0	0	0	0	0	1	0	0		1	1	1	1	1	1	1	1	1	1	1	1
1305	SAMN13066378	AK_2015_21	Scaffold	Greece	2015	Clinical	2	3.94059	38.8193	0	0	0	0	4	43710	1	1	0	0	0	0	0	0	1	1	0		1	1	1	1	1	1	1	1	1	1	1	1
1306	SAMN13066377	AK_2015_20	Scaffold	Greece	2015	Clinical	2	3.94051	38.8207	0	0	0	0	3	43710	1	1	0	0	0	0	0	0	1	1	0		1	1	1	1	1	1	1	1	1	1	1	1
1307	SAMN12250862	AS012543	Scaffold	USA	2015	Clinical	2	4.05429	39.5641	0	0	0	0	5	66990	1	1	0	0	0	0	0	0	1	0	0		1	1	1	1	1	1	1	1	1	1	1	1
1308	SAMN12250861	AS012542	Scaffold	USA	2015	Clinical	132	4.02471	40.0564	1	I-F1	105	0	2	30242	1	1	0	0	0	0	0	0	1	0	0		1	0	1	1	1	1	1	1	1	1	1	1
1309	SAMN12250860	AS012541	Scaffold	USA	2015	Clinical	132	3.9476	39.6672	1	I-F1	105	0	2	26415	1	1	0	0	0	0	0	0	1	0	0		1	0	1	1	1	1	1	1	1	1	1	1
1310	SAMN12250848	AS012529	Scaffold	USA	2015	Clinical	ND	4.04732	40.0447	0	0	0	0	1	18950	1	1	0	0	0	0	0	0	1	0	0		1	1	1	1	0	1	1	1	1	1	1	1
1311	SAMN12250843	AS012524	Scaffold	USA	2016	Clinical	2	4.06206	39.6479	0	0	0	0	3	55941	1	1	0	0	0	1	0	0	1	1	0		1	1	1	1	1	1	1	1	1	1	1	1
1312	SAMN12250841	AS012522	Scaffold	USA	2016	Clinical	2	4.02757	39.4571	0	0	2	0	3	57795	0	1	0	0	0	0	0	0	1	0	0		1	1	1	1	0	1	1	1	1	1	1	1
1313	SAMN12250825	AS012506	Scaffold	USA	2015	Clinical	406	4.06022	39.9794	0	0	0	0	5	33442	1	1	0	0	0	0	0	0	1	1	1		1	1	1	1	0	1	1	1	1	1	1	1
1314	SAMN12251058	AS012739	Scaffold	Ares Genetics, USA	2016	Clinical	108	4.17993	40.1023	2	I-F2	53	0	0	0	1	1	0	0	1	1	1	0	1	1	0		1	1	1	1	1	1	1	1	1	1	1	1
1315	SAMN12251035	AS012716	Scaffold	USA	2016	Clinical	2	4.00132	40.3295	1	0	4	0	1	28101	1	1	0	0	0	0	0	0	1	1	0		1	1	1	1	1	1	1	1	1	1	1	1
1316	SAMN12251036	AS012717	Scaffold	USA	2016	Clinical	2	4.13587	40.8972	0	0	0	0	1	28102	1	1	0	0	1	1	1	0	1	1	0		1	1	1	1	1	1	1	1	1	1	1	1
1317	SAMN12251031	AS012712	Scaffold	USA	2015	Clinical	2	4.00367	39.7056	0	0	0	0	1	28102	1	1	0	0	1	0	0	0	1	1	0		1	1	1	1	1	1	1	1	1	1	1	1
1318	SAMN12251028	AS012709	Scaffold	USA	2015	Clinical	2	4.21519	41.2253	0	0	0	0	1	28102	1	1	0	0	1	1	1	0	1	1	0		1	1	1	1	1	1	1	1	1	1	1	1
1319	SAMN12250981	AS012662	Scaffold	USA	2016	Clinical	2	3.96316	39.6238	0	0	0	0	2	29228	1	1	0	0	0	0	0	0	1	1	0		1	1	1	1	0	1	1	1	1	1	1	1
1320	SAMN12251044	AS012725	Scaffold	USA	2016	Clinical	10	4.00866	41.2558	1	0	2	0	1	19534	1	1	0	0	1	1	1	0	1	1	0		1	0	1	1	0	1	1	1	1	1	1	1
1321	SAMN12250994	AS012675	Scaffold	USA	2015	Clinical	2	3.99265	39.1401	0	0	2	0	2	43710	1	1	0	0	1	0	0	0	1	1	0		1	1	1	1	1	1	1	1	1	1	1	1
1322	SAMN12250990	AS012671	Scaffold	USA	2016	Clinical	106	3.85149	39.3303	3	I-F1	85	0	3	15057	0	1	0	0	0	0	0	0	1	0	0		1	0	1	1	1	1	1	1	1	1	0	1
1323	SAMN12250915	AS012596	Scaffold	USA	2015	Clinical	2	4.12674	39.8953	1	0	2	0	3	58133	1	1	0	0	0	0	0	0	1	1	0		1	1	1	1	1	1	1	1	1	1	1	1
1324	SAMN12250909	AS012590	Scaffold	USA	2014	Clinical	2	3.88944	39.7811	0	0	0	0	1	28101	1	1	0	0	0	0	0	0	0	1	0		1	1	1	1	1	1	1	1	1	1	1	1
1325	SAMN12250902	AS012583	Scaffold	USA	2014	Clinical	2	4.08002	40.2448	0	0	0	0	1	28102	1	1	0	0	1	1	1	0	1	1	0		1	1	1	1	1	1	1	1	1	1	1	1
1326	SAMN11811873	CAb12_2	Scaffold	Beijing, China	2017	Clinical	2	3.83054	38.8938	0	0	0	0	2	43710	0	1	0	0	0	0	0	0	0	0	0		1	1	1	1	1	1	1	1	1	1	1	1
1327	SAMN11811874	NSAb12	Scaffold	Beijing, China	2017	Clinical	2	3.83311	38.8951	0	0	0	0	2	43710	1	1	0	0	0	1	0	0	1	0	0		1	1	1	1	1	1	1	1	1	1	1	1
1328	SAMN11811872	CAb12_4	Scaffold	Beijing, China	2017	Clinical	2	3.83039	38.8899	0	0	0	0	2	43710	0	1	0	0	1	0	0	0	0	0	0		1	1	1	1	1	1	1	1	1	1	1	1
1329	SAMN11811869	CAb31	Scaffold	Beijing, China	2018	Clinical	2	4.0471	39.0661	0	0	0	0	4	61424	0	1	0	0	1	0	0	0	0	0	0		1	1	1	1	1	1	1	1	1	1	1	1
1330	SAMN11811863	CAb2-1	Scaffold	Beijing, China	2018	Clinical	2	3.93155	38.8406	0	0	0	0	3	43710	1	1	0	0	0	1	0	0	0	0	1		1	1	1	1	1	1	1	1	1	1	1	1
1331	SAMN11811861	NSAb2-1	Scaffold	Beijing, China	2018	Clinical	2	3.92807	38.834	0	0	0	0	3	43710	1	1	0	0	0	0	0	0	1	0	1		1	1	1	1	1	1	1	1	1	1	1	1
1332	SAMN11811860	NSAb15	Scaffold	Beijing, China	2018	Clinical	2	3.96498	38.8525	0	0	0	0	4	43710	1	1	0	0	1	1	0	0	0	0	1		1	1	1	1	1	1	1	1	1	1	1	1
1333	SAMN11811856	CAb24_3	Scaffold	Beijing, China	2018	Clinical	2	4.1142	39.0375	0	0	0	0	5	65021	1	1	0	0	0	0	0	0	0	0	1		1	1	1	1	1	1	1	1	1	1	1	1
1334	SAMN11811857	NSAb24_1	Scaffold	Beijing, China	2018	Clinical	2	4.12116	39.0376	0	0	0	0	5	56031	1	1	0	0	0	0	0	0	0	0	1		1	1	1	1	1	1	1	1	1	1	1	1
1335	SAMN11811855	NSAb24_2	Scaffold	Beijing, China	2018	Clinical	2	4.1291	39.0351	0	0	0	0	5	62336	1	1	0	0	0	0	0	0	1	0	1		1	1	1	1	1	1	1	1	1	1	1	1
1336	SAMN11811854	CAb24_1	Scaffold	Beijing, China	2018	Clinical	2	4.11429	39.0431	0	0	0	0	5	56031	1	1	0	0	0	0	0	0	1	0	1		1	1	1	1	1	1	1	1	1	1	1	1
1337	SAMN11811853	CAb24_2	Scaffold	Beijing, China	2018	Clinical	2	4.11685	39.0404	0	0	0	0	5	65021	1	1	0	0	0	1	0	0	1	0	0		1	1	1	1	1	1	1	1	1	1	1	1
1338	SAMN14258455	Ab17	Scaffold	Montes Claros, Brazil	2016	Clinical	ND	3.73841	38.9131	0	0	0	0	1	34773	1	1	0	0	0	0	0	0	1	0	1		1	1	1	1	1	1	1	1	1	1	1	1
1339	SAMN13160111	ACI42	Scaffold	Belo Horizonte, Brazil	2016	Clinical	1	3.9452	39.09	0	0	0	0	4	23721	1	1	0	0	0	0	0	0	0	0	1		1	1	1	1	1	1	1	1	1	1	1	1
1340	SAMN13160208	ACI53	Scaffold	Belo Horizonte, Brazil	2016	Clinical	1	3.94724	38.932	0	0	0	0	3	21916	1	1	0	0	0	0	0	0	0	0	1		1	1	1	1	1	1	1	1	1	1	1	1
1341	SAMN13157208	ACI40	Scaffold	Belo Horizonte, Brazil	2016	Clinical	1	3.9464	38.9847	0	0	0	0	5	21877	1	1	0	0	0	0	0	0	1	0	1		1	1	1	1	1	1	1	1	1	1	1	1
1342	SAMN14525747	Aba 24S	Scaffold	Children Hospital from Bucharest, Romania	2017	Clinical	636	3.93416	38.965	0	0	0	0	3	71361	1	1	0	0	0	0	0	0	1	0	1		1	1	1	1	1	1	1	1	1	1	1	1
1343	SAMN14525746	Aba 18S	Scaffold	Children Hospital from Bucharest, Romania	2017	Clinical	1	3.97857	39.1274	1	I-F1	37	0	4	36060	1	1	0	0	0	0	0	0	1	0	1		1	1	1	1	1	1	1	1	1	1	1	1
1344	SAMN14525745	Aba 10S	Scaffold	Children Hospital from Bucharest, Romania	2017	Clinical	492	3.86754	38.9715	0	0	0	0	4	49408	0	1	0	0	0	0	0	0	0	0	0		1	1	1	1	1	1	1	1	1	1	0	1
1345	SAMN14544692	C051	Scaffold	Udonthani, Thailand	2015	Clinical	2	4.05062	39.0179	0	0	0	0	7	43710	1	1	0	0	0	1	0	0	1	1	0		1	1	1	1	1	1	1	1	1	1	1	1
1346	SAMN14544693	C248	Scaffold	Suratthani, Thailand	2016	Clinical	2	3.9777	38.8471	0	0	0	0	2	24399	1	1	0	0	0	0	0	0	1	1	0		1	1	1	1	1	1	1	1	1	1	1	1
1347	SAMN15105058	KCJ3K928	Scaffold	University of Florida, USA	2019	Clinical	23	3.90664	38.8656	2	I-F2	124	0	3	52821	1	1	0	0	1	0	0	0	1	1	0		1	1	1	1	1	1	1	1	1	1	1	1
1348	SAMN15321177	E10	Scaffold	Beijing, China	2017	Clinical	2	3.98925	38.8788	0	0	0	0	5	62336	1	1	0	0	0	0	0	0	1	0	0		1	1	1	1	1	1	1	1	1	1	1	1
1349	SAMN15321176	E9	Scaffold	Beijing, China	2017	Clinical	2	3.98857	38.8816	0	0	0	0	5	62336	1	1	0	0	0	0	0	0	1	0	0		1	1	1	1	1	1	1	1	1	1	1	1
1350	SAMN11513663	ab10_HL	Scaffold	Beijing, China	2015	Clinical	2	3.87066	38.9408	0	0	0	0	3	43710	1	1	0	0	1	0	0	0	1	1	0		1	1	1	1	1	1	1	1	1	1	1	1
1351	SAMN11513662	ab9_HL	Scaffold	Beijing, China	2015	Clinical	2	3.86948	38.9354	0	0	0	0	3	43710	1	1	0	0	1	1	1	0	1	1	0		1	1	1	1	1	1	1	1	1	1	1	1
1352	SAMN11513660	ab7_HL	Scaffold	Beijing, China	2015	Clinical	2	3.87104	38.9375	0	0	0	0	3	43710	1	1	0	0	1	0	0	0	1	1	0		1	1	1	1	1	1	1	1	1	1	1	1
1353	SAMN11513661	ab8_HL	Scaffold	Beijing, China	2015	Clinical	2	3.8706	38.9396	0	0	0	0	3	43710	1	1	0	0	0	0	0	0	1	0	0		1	1	1	1	1	1	1	1	1	1	1	1
1354	SAMN11513659	ab6_HL	Scaffold	Beijing, China	2015	Clinical	2	3.8709	38.9404	0	0	0	0	3	43710	1	1	0	0	0	0	0	0	1	0	0		1	1	1	1	1	1	1	1	1	1	1	1
1355	SAMN11513658	ab5_HL	Scaffold	Beijing, China	2015	Clinical	2	4.21663	38.9726	0	0	0	0	7	44218	1	1	0	0	0	0	0	0	1	0	0		1	1	1	1	1	1	1	1	1	1	1	1
1356	SAMN11513657	ab4_HL	Scaffold	Beijing, China	2015	Clinical	2	4.17074	38.9454	0	0	0	0	6	44218	1	1	0	0	0	0	0	0	1	0	0		1	1	1	1	1	1	1	1	1	1	1	1
1357	SAMN11513655	ab2_HL	Scaffold	Beijing, China	2015	Clinical	2	4.17377	38.9478	0	0	0	0	6	45442	1	1	0	0	0	0	0	0	1	0	0		1	1	1	1	1	1	1	1	1	1	1	1
1358	SAMN11513656	ab3_HL	Scaffold	Beijing, China	2015	Clinical	2	4.17387	38.942	0	0	0	0	5	44218	1	1	0	0	0	0	0	0	0	0	0		1	1	1	1	1	1	1	1	1	1	1	1
1359	SAMN11513654	ab1_HL	Scaffold	Beijing, China	2015	Clinical	2	4.1749	38.9504	0	0	0	0	6	51395	1	1	0	0	1	1	1	0	1	1	0		1	1	1	1	1	1	1	1	1	1	1	1
1360	SAMN15644206	ATCC 19606_3M	Scaffold	Shenzhen, China	2020	Clinical	52	3.9501	39.0754	1	I-F2	45	0	3	31114	1	1	0	0	1	0	1	0	1	0	0		1	1	1	1	1	1	1	1	1	1	1	1
1361	SAMN15644207	ATCC 19606_5M	Scaffold	Shenzhen, China	2020	Clinical	52	3.95104	39.078	1	I-F2	45	0	3	31114	1	1	0	0	0	0	0	0	1	0	0		1	1	1	1	1	1	1	1	1	1	1	1
1362	SAMN15644205	ATCC 19606	Scaffold	Shenzhen, China	2020	Clinical	52	3.95002	39.0772	1	I-F2	45	0	3	31114	1	1	0	0	0	0	0	0	1	0	0		1	1	1	1	1	1	1	1	1	1	1	1
1363	SAMN15897437	INTEC_AI11	Scaffold	Santo Domingo, Dominican Republic	2018	Environmental	108	4.20563	38.9408	2	I-F2	53	0	1	27545	1	1	0	0	0	0	0	0	1	0	0		1	1	1	1	1	1	1	1	1	1	1	1
1364	SAMN07514509	Abau462	Scaffold	Lome, Togo	2016	Clinical	1	3.83852	39.3911	2	I-F1	21	0	3	29291	1	1	0	0	0	0	0	0	0	1	0		1	1	1	1	1	1	1	1	1	1	1	1
1365	SAMN07514514	Abau446	Scaffold	Lome, Togo	2016	Clinical	1	3.94701	39.1149	4	I-F1	36	0	5	36051	1	1	0	0	0	0	0	0	1	0	0		1	1	1	1	1	1	1	1	1	1	1	1
1366	SAMN07514511	Abau441	Scaffold	Lome, Togo	2016	Clinical	103	3.76167	39.267	0	0	0	0	3	28789	1	1	0	0	1	1	1	0	1	1	0		1	0	1	1	1	1	1	1	1	1	1	1
1367	SAMN07514513	Abau851	Scaffold	Lome, Togo	2016	Clinical	1145	3.8859	38.9569	0	0	0	0	5	12241	1	1	0	0	0	0	0	0	1	0	0		1	1	1	1	1	1	1	1	1	1	1	1
1368	SAMN07514510	Abau553	Scaffold	Lome, Togo	2016	Clinical	ND	4.19621	40.3127	0	0	0	0	3	20543	1	1	0	0	0	0	0	0	1	0	0		1	0	1	1	1	1	1	1	1	1	1	1
1369	SAMN07514508	Abau971	Scaffold	Lome, Togo	2016	Clinical	1	3.96894	39.1298	2	I-F1	13	0	6	24663	1	1	0	0	1	0	0	0	1	1	0		1	1	1	1	1	1	1	1	1	1	1	1
1370	SAMN14943662	173762	Scaffold	Shanghai , China	2017	Clinical	106	3.7756	38.8783	2	I-F1	133	0	1	10292	1	1	0	0	0	0	0	0	1	1	0		1	0	1	1	1	1	1	1	1	1	1	1
1371	SAMN14943657	173005	Scaffold	Shanghai , China	2017	Clinical	2	3.93683	38.9533	0	0	0	0	4	26374	1	1	0	0	0	0	0	0	1	0	0		1	1	1	1	1	1	1	1	1	1	1	1
1372	SAMN14943661	173625	Scaffold	Shanghai , China	2017	Clinical	2	4.08217	38.8565	0	0	0	0	5	36667	1	1	0	0	0	0	0	0	1	0	0		1	1	1	1	1	1	1	1	1	1	1	1
1373	SAMN14943660	173329	Scaffold	Shanghai , China	2017	Clinical	2	4.07669	38.857	0	0	0	0	3	23632	1	1	0	0	1	1	1	0	1	1	0		1	1	1	1	1	1	1	1	1	1	1	1
1374	SAMN14943663	173876	Scaffold	Shanghai , China	2017	Clinical	ND	3.9488	39.019	1	I-F2	110	0	6	57802	1	1	0	0	1	1	1	0	1	1	0		1	1	1	1	1	1	1	1	1	1	0	1
1375	SAMN14943658	173011	Scaffold	Shanghai , China	2017	Clinical	142	3.56733	38.9051	0	0	0	2	0	0	1	1	0	0	0	0	0	0	1	0	0		1	0	1	1	1	1	1	1	1	1	1	1
1376	SAMN14943654	172315	Scaffold	Shanghai , China	2017	Clinical	23	3.99868	38.8116	0	0	0	0	5	37129	1	1	0	0	0	0	0	0	1	0	0		1	0	1	1	1	1	1	1	1	1	0	1
1377	SAMN14943659	173189	Scaffold	Shanghai , China	2017	Clinical	2	3.96658	38.7916	0	0	0	0	3	34569	1	1	0	0	0	0	0	0	1	0	0		1	1	1	1	1	1	1	1	1	1	1	1
1378	SAMN14943656	172985	Scaffold	Shanghai , China	2017	Clinical	2	4.01663	38.967	0	0	0	0	4	44218	1	1	0	0	0	0	0	0	1	1	0		1	1	1	1	1	1	1	1	1	1	1	1
1379	SAMN14943655	172830	Scaffold	Shanghai , China	2017	Clinical	ND	3.69863	38.9922	3	I-F1,I-F2	104	0	3	37568	1	1	0	0	0	0	0	0	1	0	0		1	0	1	1	1	1	1	1	1	1	0	1
1380	SAMN14943652	172188	Scaffold	Shanghai , China	2017	Clinical	36	3.68801	38.8691	0	0	0	0	1	17470	1	1	0	0	0	0	0	0	1	0	0		1	0	1	1	1	1	1	1	1	1	0	1
1381	SAMN14943650	170876	Scaffold	Shanghai , China	2017	Clinical	49	3.85268	38.7503	1	0	22	0	1	38603	1	1	0	0	0	0	0	0	1	0	0		1	0	1	1	1	1	1	1	1	1	1	1
1382	SAMN14943653	172286	Scaffold	Shanghai , China	2017	Clinical	2	3.96296	38.8841	0	0	0	0	3	43710	1	1	0	0	0	0	0	0	1	0	0		1	1	1	1	1	1	1	1	1	1	1	1
1383	SAMN14943651	171938	Scaffold	Shanghai , China	2017	Clinical	763	3.73332	39.1042	0	0	0	0	1	30117	1	1	0	0	0	0	0	0	1	0	0		1	0	1	1	1	1	1	1	1	1	1	1
1384	SAMN14943649	170714	Scaffold	Shanghai , China	2017	Clinical	1137	3.7079	39.0839	3	I-F1,I-F2	104	0	3	28668	1	1	0	0	0	0	0	0	1	0	0		1	0	1	1	1	1	1	1	1	1	0	1
1385	SAMN14943647	170340	Scaffold	Shanghai , China	2017	Clinical	2	3.97886	38.779	0	0	0	0	3	43710	1	1	0	0	0	0	0	0	1	1	0		1	1	1	1	1	1	1	1	1	1	1	1
1386	SAMN14943648	170428	Scaffold	Shanghai , China	2017	Clinical	2	3.97182	38.962	0	0	0	0	3	44218	1	1	0	0	0	0	0	0	1	0	0		1	1	1	1	1	1	1	1	1	1	1	1
1387	SAMN14943646	163563	Scaffold	Shanghai , China	2016	Clinical	2	3.96452	38.8372	0	0	0	0	5	23991	1	1	0	0	0	0	0	0	1	0	0		1	1	1	1	1	1	1	1	1	1	1	1
1388	SAMN14943645	163561	Scaffold	Shanghai , China	2016	Clinical	2	3.89927	38.863	0	0	0	0	4	31889	1	1	0	0	0	0	0	0	1	0	0		1	1	1	1	0	1	1	1	1	1	1	1
1389	SAMN14943643	163453	Scaffold	Shanghai , China	2016	Clinical	2	4.01931	38.8496	0	0	0	0	6	70132	1	1	0	0	0	0	0	0	1	0	0		1	1	1	1	0	1	1	1	1	1	1	1
1390	SAMN14943644	163560	Scaffold	Shanghai , China	2016	Clinical	2	3.89799	38.863	0	0	0	0	4	63378	1	1	0	0	1	1	1	0	1	1	0		1	1	1	1	0	1	1	1	1	1	1	1
1391	SAMN14943642	163001	Scaffold	Shanghai , China	2016	Clinical	2	3.86223	38.9193	0	0	0	0	3	50329	1	1	0	0	1	0	1	0	1	0	0		1	1	1	1	1	1	1	1	1	1	1	1
1392	SAMN14943641	162912	Scaffold	Shanghai , China	2016	Clinical	ND	3.8294	39.046	1	I-F1	176	0	2	46652	1	1	0	0	0	0	0	0	1	0	0		1	0	1	1	1	1	1	1	1	1	1	1
1393	SAMN14943640	162487	Scaffold	Shanghai , China	2016	Clinical	2	4.03085	38.8452	0	0	0	0	2	11898	1	1	0	0	0	0	0	0	1	0	0		1	1	1	1	1	1	1	1	1	1	1	1
1394	SAMN14943639	162456	Scaffold	Shanghai , China	2016	Clinical	2	3.94935	38.8264	0	0	0	0	3	43710	1	1	0	0	0	0	0	0	1	0	0		1	1	1	1	1	1	1	1	1	1	1	1
1395	SAMN14943637	161988	Scaffold	Shanghai , China	2016	Clinical	2	4.06699	38.9466	0	0	0	0	5	74665	1	1	0	0	0	0	0	0	1	0	0		1	1	1	1	1	1	1	1	1	1	1	1
1396	SAMN14943636	161636	Scaffold	Shanghai , China	2016	Clinical	2	3.94344	38.8141	0	0	0	0	4	43708	1	1	0	0	0	0	0	0	1	0	0		1	1	1	1	1	1	1	1	1	1	1	1
1397	SAMN14943635	161600	Scaffold	Shanghai , China	2016	Clinical	40	4.02217	38.9615	0	0	0	0	6	16222	1	1	0	0	1	0	0	0	1	1	0		1	0	1	1	1	1	1	1	1	1	1	1
1398	SAMN14943634	161382	Scaffold	Shanghai , China	2016	Clinical	2	3.91397	38.9367	0	0	0	0	5	43710	1	1	0	0	0	0	0	0	1	0	0		1	1	1	1	1	1	1	1	1	1	1	1
1399	SAMN14943633	161381	Scaffold	Shanghai , China	2016	Clinical	2	3.91306	38.9368	0	0	0	0	4	50308	1	1	0	0	1	0	0	0	1	0	0		1	1	1	1	1	1	1	1	1	1	1	1
1400	SAMN14943632	160152	Scaffold	Shanghai , China	2016	Clinical	2	3.98651	38.836	0	0	0	0	3	43710	1	1	0	0	0	0	0	0	1	0	0		1	1	1	1	1	1	1	1	1	1	1	1
1401	SAMN14943630	160058	Scaffold	Shanghai , China	2016	Clinical	2	3.94893	38.8228	0	0	0	0	3	43710	1	1	0	0	0	0	0	0	1	0	0		1	1	1	1	1	1	1	1	1	1	1	1
1402	SAMN14943628	131111	Scaffold	Shanghai , China	2014	Clinical	2	4.10553	38.9438	0	0	0	0	6	62336	1	1	0	0	1	0	0	0	1	0	0		1	1	1	1	1	1	1	1	1	1	1	1
1403	SAMN14943625	130711	Scaffold	Shanghai , China	2014	Clinical	2	4.07497	38.9521	0	0	0	0	7	82793	1	1	0	0	0	0	0	0	1	0	0		1	1	1	1	1	1	1	1	1	1	1	1
1404	SAMN14943626	130811	Scaffold	Shanghai , China	2014	Clinical	2	4.07433	39.0384	0	0	0	0	6	45192	1	1	0	0	1	1	1	0	1	1	0		1	1	1	1	1	1	1	1	1	1	1	1
1405	SAMN14943627	130911	Scaffold	Shanghai , China	2014	Clinical	2	4.17397	38.9556	0	0	0	0	4	90272	1	1	0	0	0	0	0	0	1	0	0		1	1	1	1	1	1	1	1	1	1	1	1
1406	SAMN14943623	130311	Scaffold	Shanghai , China	2014	Clinical	2	3.9259	38.8229	0	0	0	0	3	43710	1	1	0	0	0	0	0	0	1	0	0		1	1	1	1	1	1	1	1	1	1	1	1
1407	SAMN14943624	130411	Scaffold	Shanghai , China	2014	Clinical	2	4.13265	38.923	0	0	0	0	7	57389	1	1	0	0	0	0	0	0	1	1	0		1	1	1	1	1	1	1	1	1	1	1	1
1408	SAMN14943622	120211	Scaffold	Shanghai , China	2014	Clinical	2	4.29981	38.8544	0	0	0	0	5	60918	1	1	0	0	0	0	0	0	1	0	0		1	1	1	1	1	1	1	1	1	1	1	1
1409	SAMN14943621	90351	Scaffold	Shanghai , China	2014	Clinical	2	3.97946	38.7992	0	0	0	0	2	12717	1	1	0	0	0	0	0	0	1	0	0		1	1	1	1	1	1	1	1	1	1	1	1
1410	SAMN14943620	90342	Scaffold	Shanghai , China	2014	Clinical	2	3.94768	38.8176	0	0	0	0	3	43710	1	1	0	0	0	0	0	0	1	0	0		1	1	1	1	1	1	1	1	1	1	1	1
1411	SAMN14943617	80711	Scaffold	Shanghai , China	2014	Clinical	2	3.92755	38.8197	0	0	0	0	4	28624	1	1	0	0	0	0	0	0	1	0	0		1	1	1	1	1	1	1	1	1	1	1	1
1412	SAMN14943618	90211	Scaffold	Shanghai , China	2014	Clinical	2	3.94207	38.7945	0	0	0	0	3	43710	1	1	0	0	0	0	0	0	1	0	0		1	1	1	1	1	1	1	1	1	1	1	1
1413	SAMN14943619	90311	Scaffold	Shanghai , China	2014	Clinical	2	3.96002	38.7924	0	0	0	0	4	29360	1	1	0	0	0	0	0	0	1	0	0		1	1	1	1	1	1	1	1	1	1	1	1
1414	SAMN14943616	80511	Scaffold	Shanghai , China	2014	Clinical	2	3.92764	38.8267	0	0	0	0	3	50388	1	1	0	0	1	1	1	0	1	1	0		1	1	1	1	1	1	1	1	1	1	1	1
1415	SAMN14943615	80411	Scaffold	Shanghai , China	2014	Clinical	2	3.99994	38.91	0	0	0	0	4	75759	1	1	0	0	1	0	0	0	1	1	0		1	1	1	1	1	1	1	1	1	1	1	1
1416	SAMN14943613	80112	Scaffold	Shanghai , China	2013	Clinical	2	3.85292	38.9279	0	0	0	0	4	48073	1	1	0	0	0	0	0	0	1	0	0		1	1	1	1	1	1	1	1	1	1	1	1
1417	SAMN14943614	80311	Scaffold	Shanghai , China	2013	Clinical	2	4.03367	39.0427	0	0	0	0	4	62336	1	1	0	0	0	0	0	0	1	0	0		1	1	1	1	1	1	1	1	1	1	1	1
1418	SAMN14943612	70411	Scaffold	Shanghai , China	2014	Clinical	2	3.85641	38.901	0	0	0	0	3	43710	1	1	0	0	0	0	0	0	0	0	0		1	1	1	1	1	1	1	1	1	1	1	1
1419	SAMN14943629	131211	Scaffold	Shanghai , China	2014	Clinical	2	4.13425	38.9297	0	0	0	0	7	57389	1	1	0	0	0	0	0	0	1	0	0		1	1	1	1	1	1	1	1	1	1	1	1
1420	SAMN14943611	70311	Scaffold	Shanghai , China	2014	Clinical	2	3.85507	38.9093	0	0	0	0	3	43710	1	1	0	0	0	0	0	0	1	0	0		1	1	1	1	1	1	1	1	1	1	1	1
1421	SAMN14943610	70211	Scaffold	Shanghai , China	2014	Clinical	2	3.90997	38.9567	0	0	0	0	4	43710	1	1	0	0	0	0	0	0	0	0	0		1	1	1	1	1	1	1	1	1	1	1	1
1422	SAMN14943609	51211	Scaffold	Shanghai , China	2014	Clinical	2	4.17518	38.9607	0	0	0	0	6	102907	1	1	0	0	0	0	0	0	1	0	0		1	1	1	1	1	1	1	1	1	1	1	1
1423	SAMN14943608	50711	Scaffold	Shanghai , China	2013	Clinical	2	4.17442	38.9524	0	0	0	0	7	120608	1	1	0	0	0	0	0	0	1	0	0		1	1	1	1	1	1	1	1	1	1	1	1
1424	SAMN14943607	50411	Scaffold	Shanghai , China	2013	Clinical	2	4.07336	38.9537	0	0	0	0	5	43947	1	1	0	0	0	0	0	0	1	0	0		1	1	1	1	1	1	1	1	1	1	1	1
1425	SAMN14943605	50111	Scaffold	Shanghai , China	2013	Clinical	2	4.13257	38.923	0	0	0	0	7	94225	1	1	0	0	0	0	0	0	1	0	0		1	1	1	1	1	1	1	1	1	1	1	1
1426	SAMN14943606	50211	Scaffold	Shanghai , China	2013	Clinical	2	4.1324	38.9331	0	0	0	0	7	87850	1	1	0	0	0	0	0	0	1	0	0		1	1	1	1	1	1	1	1	1	1	1	1
1427	SAMN14943603	30211	Scaffold	Shanghai , China	2014	Clinical	2	4.03731	38.9856	0	0	0	0	5	36199	1	1	0	0	0	0	0	0	1	0	0		1	1	1	1	1	1	1	1	1	1	1	1
1428	SAMN14943604	30231	Scaffold	Shanghai , China	2014	Clinical	2	4.03668	38.9848	0	0	0	0	5	12329	1	1	0	0	0	0	0	0	1	0	0		1	1	1	1	1	1	1	1	1	1	1	1
1429	SAMN14943602	30141	Scaffold	Shanghai , China	2014	Clinical	2	4.03674	38.9844	0	0	0	0	4	12329	1	1	0	0	0	0	0	0	1	0	0		1	1	1	1	1	1	1	1	1	1	1	1
1430	SAMN14943601	30111	Scaffold	Shanghai , China	2014	Clinical	2	4.03812	38.9858	0	0	0	0	4	12329	1	1	0	0	1	0	0	0	1	0	0		1	1	1	1	1	1	1	1	1	1	1	1
1431	SAMN14943600	20411	Scaffold	Shanghai , China	2013	Clinical	2	3.90004	38.9401	0	0	0	0	4	56873	1	1	0	0	0	0	0	0	1	0	0		1	1	1	1	1	1	1	1	1	1	1	1
1432	SAMN14943599	20111	Scaffold	Shanghai , China	2013	Clinical	2	3.98298	38.8187	0	0	0	0	3	36889	1	1	0	0	0	0	0	0	1	1	0		1	1	1	1	1	1	1	1	1	1	1	1
1433	SAMN14943631	160098	Scaffold	Shanghai , China	2016	Clinical	2	3.93584	38.8159	0	0	0	0	3	41135	1	1	0	0	0	0	0	0	1	0	0		1	1	1	1	1	1	1	1	1	1	1	1
1434	SAMN16191153	INTEC_BI5	Scaffold	Santo Domingo, Dominican Republic	2018	Environmental	ND	4.4615	38.7693	0	0	0	0	1	26102	1	1	0	0	0	0	0	0	1	0	0		1	1	1	1	1	1	1	1	1	1	1	1
1435	SAMN16191207	INTEC_BI9	Scaffold	Santo Domingo, Dominican Republic	2018	Environmental	ND	3.99316	38.815	0	0	0	0	1	26102	1	1	0	0	0	0	0	0	1	0	0		1	1	1	1	1	1	1	1	1	1	1	1
1436	SAMN16287481	INTEC_AI10	Scaffold	Santo Domingo, Dominican Republic	2018	Environmental	ND	4.4919	38.7723	0	0	0	0	1	26102	1	1	0	0	0	0	0	0	1	0	0		1	1	1	1	1	1	1	1	1	1	1	1
1437	SAMN16287484	INTEC_AI12	Scaffold	Santo Domingo, Dominican Republic	2018	Environmental	ND	3.99547	38.8224	0	0	0	0	1	26102	1	1	0	0	0	0	0	0	1	0	0		1	1	1	1	1	1	1	1	1	1	1	1
1438	SAMN16287534	INTEC_BI15	Scaffold	Santo Domingo, Dominican Republic	2018	Environmental	ND	4.46515	38.7806	0	0	0	0	1	26102	1	1	0	0	1	0	0	0	1	0	0		1	1	1	1	1	1	1	1	1	1	1	1
1439	SAMN16287478	INTEC_AI6	Scaffold	Santo Domingo, Dominican Republic	2018	Environmental	1122	4.69086	38.7528	1	I-F2	67	0	0	0	1	1	0	0	0	0	0	0	0	0	0		1	1	1	1	0	1	1	1	1	1	1	1
1440	SAMN14911907	914_16	Scaffold	Vitoria, Brazil	2016	ND	15	3.99062	39.1549	0	0	0	0	3	43657	1	1	0	0	1	0	0	0	1	1	0		1	1	1	1	1	1	1	1	1	1	1	1
1441	SAMN14911906	697_16	Scaffold	Sao Paulo, Brazil	2016	ND	15	3.8876	39.1744	0	0	0	0	2	32470	1	1	0	0	1	0	0	0	0	1	0		1	1	1	1	1	1	1	1	1	1	1	1
1442	SAMN14911902	L053	Scaffold	Botucatu, Brazil	2012	ND	15	3.97201	39.125	0	0	0	0	4	81794	1	1	0	0	0	0	0	0	1	0	0		1	1	1	1	1	1	1	1	1	1	1	1
1443	SAMN14911904	461_16	Scaffold	Sao Paulo, Brazil	2016	ND	79	4.16587	38.8909	0	0	0	0	6	81258	1	1	0	0	1	0	0	0	0	0	0		1	1	1	1	1	1	1	1	1	1	0	1
1444	SAMN14911900	403_16	Scaffold	Sao Paulo, Brazil	2016	ND	79	3.99828	38.9022	0	0	0	0	1	36024	1	1	0	0	1	0	0	0	0	0	0		1	1	1	1	1	1	1	1	1	1	0	1
1445	SAMN14911903	229_16	Scaffold	Presidente Prudente, Brazil	2016	ND	1	4.17373	39.1202	0	0	0	0	4	9811	1	1	0	0	0	0	0	0	1	1	0		1	1	1	1	1	1	1	1	1	1	1	1
1446	SAMN14911899	215_16	Scaffold	Presidente Prudente, Brazil	2016	ND	1	4.10789	38.9783	0	0	0	0	2	11122	1	1	0	0	0	0	0	0	1	0	0		1	1	1	1	1	1	1	1	1	1	1	1
1447	SAMN14911897	886_16	Scaffold	Sao Paulo, Brazil	2016	Clinical	25	4.19633	38.9599	1	I-F1	37	0	6	63298	1	1	0	0	0	0	0	0	0	1	0		1	0	1	1	1	1	1	1	1	1	1	1
1448	SAMN14911896	648_16	Scaffold	Sao Paulo, Brazil	2016	ND	15	4.11937	39.1149	0	0	0	0	3	30259	1	1	0	0	0	0	0	0	1	0	0		1	1	1	1	1	1	1	1	1	1	1	1
1449	SAMN14911898	207_18	Scaffold	Sao Paulo, Brazil	2018	Clinical	25	4.39221	38.9355	1	I-F1	37	0	8	46463	1	1	0	0	0	0	0	0	1	0	0		1	0	1	1	1	1	1	1	1	1	1	1
1450	SAMN14911895	512_16	Scaffold	Sao Paulo, Brazil	2016	ND	79	4.12761	38.9388	0	0	0	0	3	36024	1	1	0	0	0	0	0	0	1	0	0		1	1	1	1	1	1	1	1	1	1	0	1
1451	SAMN14911894	399_16	Scaffold	Sao Paulo, Brazil	2016	ND	15	3.92952	39.0651	0	0	0	0	2	43657	1	1	0	0	0	0	0	0	1	0	0		1	1	1	1	1	1	1	1	1	1	1	1
1452	SAMN14911890	872_16	Scaffold	Campinas, Brazil	2016	Clinical	25	4.17122	38.948	1	I-F1	37	0	6	46463	1	1	0	0	0	0	0	0	1	0	0		1	0	1	1	1	1	1	1	1	1	1	1
1453	SAMN14911893	213_16	Scaffold	Presidente Prudente, Brazil	2016	ND	79	4.15138	38.8914	0	0	0	0	5	81258	1	1	0	0	1	1	0	0	1	0	0		1	1	1	1	1	1	1	1	1	1	0	1
1454	SAMN14911891	L019	Scaffold	Botucatu, Brazil	2010	ND	15	4.3225	39.1341	0	0	0	0	3	48740	1	1	0	0	1	1	1	0	1	1	0		1	1	1	1	1	1	1	1	1	1	1	1
1455	SAMN14911892	541_17	Scaffold	Sao Paulo, Brazil	2017	ND	79	4.09387	39.5474	0	0	0	0	2	30543	1	1	0	0	0	0	0	0	1	0	0		1	1	1	1	1	1	1	1	1	1	0	1
1456	SAMN14911889	630_16	Scaffold	Recife, Brazil	2016	ND	1	3.89452	39.0185	0	0	0	0	5	9811	1	1	0	0	1	0	0	0	1	0	0		1	1	1	1	1	1	1	1	1	1	1	1
1457	SAMN14911887	212_16	Scaffold	Presidente Prudente, Brazil	2016	Clinical	25	4.32206	38.9836	1	I-F1	42	0	6	75217	1	1	0	0	0	0	0	0	1	0	0		1	0	1	1	1	1	1	1	1	1	1	1
1458	SAMN14911886	L071	Scaffold	Botucatu, Brazil	2013	ND	15	4.28493	40.794	0	0	0	0	3	48740	1	1	0	0	0	0	0	0	1	0	0		1	1	1	1	1	1	1	1	1	1	1	1
1459	SAMN14911888	398_16	Scaffold	Sao Paulo, Brazil	2016	Clinical	79	4.037	38.9993	1	0	4	0	4	19408	1	1	0	0	0	0	0	0	1	0	0		1	1	1	1	1	1	1	1	1	1	0	1
1460	SAMN14911885	26_17	Scaffold	Sao Paulo, Brazil	2017	ND	1	3.85658	39.0655	0	0	0	0	3	44692	1	1	0	0	0	0	0	0	1	0	0		1	1	1	1	1	1	1	1	1	1	1	1
1461	SAMN14911884	837_16	Scaffold	Sao Paulo, Brazil	2016	ND	79	4.10916	38.8704	0	0	0	0	6	81258	1	1	0	0	1	1	1	0	1	1	0		1	1	1	1	1	1	1	1	1	1	0	1
1462	SAMN14911883	606_16	Scaffold	Aracaju, Brazil	2016	ND	15	3.95369	39.1367	0	0	0	0	3	76229	1	1	0	0	1	1	0	0	1	0	0		1	1	1	1	1	1	1	1	1	1	1	1
1463	SAMN14911882	503_16	Scaffold	Assis, Brazil	2016	ND	1447	4.00837	39.0766	0	0	0	0	4	30136	1	1	0	0	0	1	1	0	1	1	0		1	1	1	1	1	1	1	1	1	1	1	1
1464	SAMN14911880	211_16	Scaffold	Presidente Prudente, Brazil	2016	Clinical	25	4.33182	39.0476	1	I-F1	42	0	6	78385	1	1	0	0	0	0	0	0	1	0	0		1	0	1	1	1	1	1	1	1	1	1	1
1465	SAMN14911879	L060	Scaffold	Botucatu, Brazil	2012	ND	15	3.97026	39.1208	0	0	0	0	3	43657	1	1	0	0	0	0	0	0	1	0	0		1	1	1	1	1	1	1	1	1	1	1	1
1466	SAMN14911878	966_16	Scaffold	Sao Paulo, Brazil	2016	ND	1	3.89036	38.9939	0	0	0	0	4	9811	1	1	0	0	1	0	0	0	0	0	0		1	1	1	1	1	1	1	1	1	1	1	1
1467	SAMN14911877	830_16	Scaffold	Araguari, Brazil	2016	ND	79	4.09062	38.973	0	0	0	0	4	36024	1	1	0	0	0	0	0	0	1	0	0		1	1	1	1	1	1	1	1	1	1	0	1
1468	SAMN14911876	600_16	Scaffold	Sao Paulo, Brazil	2016	Clinical	49	4.18577	38.9396	1	0	44	0	8	44334	1	1	0	0	0	0	0	0	1	0	0		1	0	1	1	1	1	1	1	1	1	1	1
1469	SAMN14911875	494_16	Scaffold	Sao Paulo, Brazil	2016	ND	1	3.85899	39.0415	0	0	0	0	3	23445	1	1	0	0	0	0	0	0	1	0	0		1	1	1	1	1	1	1	1	1	1	1	1
1470	SAMN14911873	209_16	Scaffold	Presidente Prudente, Brazil	2016	ND	15	4.0045	39.1264	0	0	0	0	2	43657	1	1	0	0	0	0	0	0	1	0	0		1	1	1	1	1	1	1	1	1	1	1	1
1471	SAMN14911872	L070	Scaffold	Botucatu, Brazil	2013	Clinical	25	4.17347	38.9987	1	I-F1	28	0	4	41921	1	1	0	0	0	0	0	0	1	0	0		1	0	1	1	1	1	1	1	1	1	1	1
1472	SAMN14911871	319_17	Scaffold	Tupa, Brazil	2017	ND	1	3.93917	39.1433	0	0	0	0	5	45639	1	1	0	0	0	0	0	0	1	0	0		1	1	1	1	1	1	1	1	1	1	1	1
1473	SAMN14911870	961_16	Scaffold	Sao Paulo, Brazil	2016	ND	79	4.14465	38.8706	0	0	0	0	5	72506	1	1	0	0	1	1	1	0	1	1	0		1	1	1	1	1	1	1	1	1	1	0	1
1474	SAMN14911869	808_16	Scaffold	Sao Paulo, Brazil	2016	ND	79	4.03922	38.9366	0	0	0	0	3	25167	1	1	0	0	0	0	0	0	1	0	0		1	1	1	1	1	1	1	1	1	1	0	1
1475	SAMN14911867	484_16	Scaffold	Presidente Prudente, Brazil	2016	ND	730	4.17965	38.95	0	0	0	0	6	65373	1	1	0	0	0	0	0	0	1	0	0		1	1	1	1	1	1	1	1	1	1	1	1
1476	SAMN14911866	366_16	Scaffold	Sao Paulo, Brazil	2016	ND	1	3.84631	38.9677	0	0	0	0	5	34168	1	1	0	0	1	0	0	0	1	0	0		1	1	1	1	1	1	1	1	1	1	1	1
1477	SAMN14911865	168_16	Scaffold	Presidente Prudente, Brazil	2016	ND	79	4.23661	38.8642	0	0	0	0	6	81258	1	1	0	0	0	0	0	0	1	0	0		1	1	1	1	1	1	1	1	1	1	0	1
1478	SAMN14911864	928_16	Scaffold	Presidente Prudente, Brazil	2016	ND	15	4.03469	39.1212	0	0	0	0	3	48740	1	1	0	0	0	0	0	0	1	0	0		1	1	1	1	1	1	1	1	1	1	1	1
1479	SAMN14911862	483_16	Scaffold	Presidente Prudente, Brazil	2016	ND	15	4.00308	39.1242	0	0	0	0	2	43657	1	1	0	0	1	0	0	0	1	0	0		1	1	1	1	1	1	1	1	1	1	1	1
1480	SAMN14911863	563_16	Scaffold	Piracicaba, Brazil	2016	ND	1	3.8411	39.0138	0	0	0	0	3	34168	1	1	0	0	0	0	0	0	1	0	0		1	1	1	1	1	1	1	1	1	1	1	1
1481	SAMN14911860	156_16	Scaffold	Assis, Brazil	2016	ND	163	3.92401	38.9297	0	0	0	0	3	17363	1	1	0	0	0	0	0	0	1	0	0		1	1	1	1	1	1	1	1	1	1	1	1
1482	SAMN14911861	359_16	Scaffold	Sao Paulo, Brazil	2016	ND	15	4.06231	39.2056	0	0	0	0	6	68299	1	1	0	0	1	0	0	0	0	0	0		1	1	1	1	1	1	1	1	1	1	1	1
1483	SAMN14911859	276_17	Scaffold	Sorocaba, Brazil	2017	Clinical	25	4.3071	38.9757	1	I-F1	42	0	8	56540	1	1	0	0	0	0	0	0	1	0	0		1	1	1	1	1	1	1	1	1	1	1	1
1484	SAMN14911858	927_16	Scaffold	Presidente Prudente, Brazil	2016	ND	730	4.33489	39.6216	0	0	0	0	3	48177	1	1	0	0	0	0	0	0	1	0	0		1	1	1	1	1	1	1	1	1	1	1	1
1485	SAMN14911857	804_16	Scaffold	Rio Claro, Brazil	2016	ND	15	4.05576	39.1882	0	0	0	0	4	43657	1	1	0	0	0	0	0	0	1	0	0		1	1	1	1	1	1	1	1	1	1	1	1
1486	SAMN14911856	550_16	Scaffold	Presidente Prudente, Brazil	2016	ND	1	3.85671	39.0322	0	0	0	0	4	9811	1	1	0	0	0	0	0	0	1	0	0		1	1	1	1	1	1	1	1	1	1	1	1
1487	SAMN14911855	482_16	Scaffold	Presidente Prudente, Brazil	2016	ND	1	3.88417	39.0904	0	0	0	0	4	34168	1	1	0	0	1	0	0	0	0	0	0		1	1	1	1	1	1	1	1	1	1	1	1
1488	SAMN14911854	300_16	Scaffold	Sao Paulo, Brazil	2016	ND	1	3.89406	39.0024	0	0	0	0	4	9811	1	1	0	0	0	0	0	0	1	0	0		1	1	1	1	1	1	1	1	1	1	1	1
1489	SAMN14911853	101_16	Scaffold	Sao Paulo, Brazil	2016	ND	1	3.83767	39.0141	0	0	0	0	2	34168	1	1	0	0	0	0	0	0	1	0	0		1	1	1	1	1	1	1	1	1	1	1	1
1490	SAMN14911851	192_17	Scaffold	Sorocaba, Brazil	2017	ND	1	3.88367	39.0552	0	0	0	0	4	34168	1	1	0	0	0	0	0	0	1	0	0		1	1	1	1	1	1	1	1	1	1	1	1
1491	SAMN14911850	917_16	Scaffold	Vitoria, Brazil	2016	ND	79	4.08396	38.8523	0	0	0	0	5	54547	1	1	0	0	1	0	0	0	0	0	0		1	1	1	1	1	1	1	1	1	1	0	1
1492	SAMN14911849	768_16	Scaffold	Aracaju, Brazil	2016	Clinical	25	4.16461	38.928	1	I-F1	49	0	3	58623	1	1	0	0	0	0	0	0	0	0	0		1	0	1	1	1	1	1	1	1	1	1	1
1493	SAMN14911846	261_16	Scaffold	Sao Paulo, Brazil	2016	ND	15	3.99555	39.0245	0	0	0	0	3	37118	1	1	0	0	0	0	0	0	1	0	0		1	1	1	1	1	1	1	1	1	1	1	1
1494	SAMN14911848	548_16	Scaffold	Presidente Prudente, Brazil	2016	ND	1	3.89942	39.1089	0	0	0	0	6	36184	0	1	0	0	0	0	0	0	0	0	0		1	1	1	1	1	1	1	1	1	1	1	1
1495	SAMN14911847	479_16	Scaffold	Presidente Prudente, Brazil	2016	ND	15	3.93378	39.0846	0	0	0	0	1	48740	1	1	0	0	0	0	0	0	1	0	0		1	1	1	1	1	1	1	1	1	1	1	1
1496	SAMN14911845	93_16	Scaffold	Piracicaba, Brazil	2016	ND	79	4.10895	38.9273	0	0	0	0	3	36024	1	1	0	0	0	0	0	0	1	0	0		1	1	1	1	1	1	1	1	1	1	0	1
1497	SAMN14911844	L006	Scaffold	Botucatu, Brazil	2008	ND	20	3.88374	39.106	0	0	0	0	4	34572	1	1	0	0	0	0	0	0	1	0	0		1	1	1	1	1	1	1	1	1	1	1	1
1498	SAMN14911842	767_16	Scaffold	Aracaju, Brazil	2016	ND	15	3.99536	39.0652	0	0	0	0	4	38176	1	1	0	0	0	0	0	0	1	0	0		1	1	1	1	1	1	1	1	1	1	1	1
1499	SAMN14911843	916_16	Scaffold	Vitoria, Brazil	2016	Clinical	151	3.96808	38.8616	1	I-F1	122	0	6	49339	1	1	0	0	0	0	0	0	1	0	0		1	0	1	1	1	1	1	1	1	1	1	1
1500	SAMN14911840	478_16	Scaffold	Presidente Prudente, Brazil	2016	ND	79	4.0418	38.9699	0	0	0	0	4	36024	1	1	0	0	0	0	0	0	1	0	0		1	1	1	1	1	1	1	1	1	1	0	1
1501	SAMN14911841	547_16	Scaffold	Presidente Prudente, Brazil	2016	Clinical	25	4.34157	39.005	2	I-F1	47	0	6	51612	0	1	0	0	0	0	0	0	0	0	0		1	0	1	1	1	1	1	1	1	1	1	1
1502	SAMN14911839	67_16	Scaffold	Guarulhos, Brazil	2016	ND	15	4.01804	39.1164	0	0	0	0	4	60201	1	1	0	0	0	0	0	0	1	0	0		1	1	1	1	1	1	1	1	1	1	1	1
1503	SAMN14911838	548_17	Scaffold	Sao Paulo, Brazil	2017	ND	1	3.92365	39.1165	0	0	0	0	4	45668	1	1	0	0	0	0	0	0	1	0	0		1	1	1	1	1	1	1	1	1	1	1	1
1504	SAMN14911836	915_16	Scaffold	Vitoria, Brazil	2016	ND	79	4.08204	38.8505	0	0	0	0	5	54547	1	1	0	0	0	0	0	0	1	0	0		1	1	1	1	1	1	1	1	1	1	0	1
1505	SAMN14911837	181_17	Scaffold	Sao Paulo, Brazil	2017	ND	1	3.92671	39.4385	0	0	0	0	4	9811	1	1	0	0	0	0	0	0	1	0	0		1	1	1	1	1	1	1	1	1	1	1	1
1506	SAMN14911835	763_16	Scaffold	Sao Paulo, Brazil	2016	Clinical	25	4.00356	39.0913	1	I-F1	43	0	4	31844	1	1	0	0	1	0	0	0	1	0	0		1	0	1	1	1	1	1	1	1	1	1	1
1507	SAMN14911833	464_16	Scaffold	Sao Paulo, Brazil	2016	ND	79	4.1216	38.928	0	0	0	0	3	31983	1	1	0	0	0	0	0	0	1	0	0		1	1	1	1	1	1	1	1	1	1	0	1
1508	SAMN14911834	546_16	Scaffold	Presidente Prudente, Brazil	2016	ND	1	3.88591	39.0909	0	0	0	0	5	34168	1	1	0	0	0	0	0	0	1	1	0		1	1	1	1	1	1	1	1	1	1	1	1
1509	SAMN14911832	244_16	Scaffold	Sao Paulo, Brazil	2016	ND	15	3.93115	39.1775	0	0	0	0	3	43013	1	1	0	0	0	0	0	0	1	0	0		1	1	1	1	1	1	1	1	1	1	1	1
1510	SAMN14911831	31_16	Scaffold	Presidente Prudente, Brazil	2016	ND	1	3.84121	39.0509	0	0	0	0	3	34168	1	1	0	0	0	0	0	0	1	1	0		1	1	1	1	1	1	1	1	1	1	1	1
1511	SAMN16304041	Res13-Abat-PEA25-P5-02	Scaffold	Quebec, Canada	2018	ND	ND	3.80918	39.1798	0	0	0	0	3	15016	1	1	0	0	0	0	0	0	1	0	0		1	0	1	1	0	1	1	1	1	1	1	1
1512	SAMN16304042	Res13-Abat-PEA28-P5-02-A	Scaffold	Quebec, Canada	2018	ND	375	3.98785	38.8396	0	0	0	0	4	13102	1	1	0	0	1	0	0	0	1	0	0		1	0	1	1	1	1	1	1	1	1	1	1
1513	SAMN16304029	Res13-Abat-PEA16-P5-01-A	Scaffold	Quebec, Canada	2018	ND	ND	3.77866	39.2048	0	0	0	0	3	15016	1	1	0	0	0	0	0	0	0	0	0		1	0	1	1	0	1	1	1	1	1	1	1
1514	SAMN16304027	Res13-Abat-EA3-S5-02-A	Scaffold	Quebec, Canada	2018	ND	ND	3.8039	39.1928	0	0	0	0	3	15016	1	1	0	0	0	0	0	0	1	0	0		1	0	1	1	0	1	1	1	1	1	1	1
1515	SAMN15778738	abC4	Scaffold	Beijing, China	2017	ND	2	3.78989	38.9621	0	0	0	0	3	43710	1	1	0	0	0	0	0	0	1	0	0		1	1	1	1	1	1	1	1	1	1	1	1
1516	SAMN15778737	abC2	Scaffold	Beijing, China	2017	ND	2	3.76742	38.8859	0	0	0	0	3	43710	1	1	0	0	0	0	0	0	1	0	0		1	1	1	1	1	1	1	1	1	1	1	1
1517	SAMN15778739	abC6	Scaffold	Beijing, China	2017	ND	2	3.77551	38.9042	0	0	0	0	3	43710	1	1	0	0	0	0	0	0	1	0	0		1	1	1	1	1	1	1	1	1	1	1	1
1518	SAMN15778736	abA14	Scaffold	Beijing, China	2018	ND	1555	4.02642	39.0173	0	0	0	0	5	55434	1	1	0	0	1	1	1	0	1	1	0		1	1	1	1	1	1	1	1	1	1	1	1
1519	SAMN15778735	abA3	Scaffold	Beijing, China	2018	ND	1555	4.0303	39.0423	0	0	0	0	3	23545	0	1	0	0	0	0	0	0	0	0	0		1	1	1	1	1	1	1	1	1	1	1	1
1520	SAMN15778734	abA2	Scaffold	Beijing, China	2018	ND	1555	4.04103	39.0224	0	0	0	0	5	55434	1	1	0	0	0	0	0	0	1	0	0		1	1	1	1	1	1	1	1	1	1	1	1
1521	SAMN13832248	DT-544B	Scaffold	Dar es Salaam, Tanzania	2017	ND	374	3.95976	39.1078	0	0	0	0	4	17259	1	1	0	0	0	0	0	0	1	0	0		1	1	1	1	1	1	1	1	1	1	1	1
1522	SAMN13832350	DT-1139B	Scaffold	Dar es Salaam, Tanzania	2019	ND	239	3.86028	39.029	0	0	0	0	4	56109	1	1	0	0	1	0	0	0	1	0	0		1	1	1	1	1	1	1	1	1	1	1	1
1523	SAMN10435531	ACIN00199	Scaffold	Pittsburgh, USA	2018	ND	164	3.90837	38.965	0	0	0	0	6	59016	1	1	0	0	0	0	0	0	1	0	0		1	0	1	1	1	1	1	1	1	1	1	1
1524	SAMN10435530	ACIN00198	Scaffold	Pittsburgh, USA	2018	ND	2	3.85726	39.0473	0	0	0	0	1	35716	1	1	0	0	0	0	0	0	1	0	0		1	1	1	1	1	1	1	1	1	1	1	1
1525	SAMN10435526	ACIN00193	Scaffold	Pittsburgh, USA	2017	ND	1573	3.80159	38.9554	0	0	0	0	1	28102	1	1	0	0	1	0	0	0	1	0	0		1	1	1	1	1	1	1	1	1	1	1	1
1526	SAMN10435529	ACIN00197	Scaffold	Pittsburgh, USA	2018	ND	2	3.74006	38.9873	0	0	0	0	1	28102	1	1	0	0	0	0	0	0	1	0	0		1	1	1	1	0	1	1	1	1	1	1	1
1527	SAMN10435528	ACIN00196	Scaffold	Pittsburgh, USA	2018	ND	2	3.73409	38.9825	0	0	0	0	1	28102	1	1	0	0	0	0	0	0	1	0	0		1	1	1	1	0	1	1	1	1	1	1	1
1528	SAMEA1466049	Ab5	Scaffold	Australia	2007	Clinical	2	3.97761	39.0291	0	0	0	0	3	38572	1	1	0	0	1	0	0	0	1	0	0		1	1	1	1	1	1	1	1	1	1	1	1
1529	SAMEA1465996	Ab38	Scaffold	Australia	2001	Clinical	2	4.02755	39.0439	0	0	0	0	5	47854	1	1	0	0	0	0	0	0	1	0	0		1	1	1	1	1	1	1	1	1	1	1	1
1530	SAMEA1466048	Ab43	Scaffold	Australia	2005	Clinical	2	3.91573	39.0172	0	0	0	0	3	49443	1	1	0	0	0	0	0	0	1	0	0		1	1	1	1	1	1	1	1	1	1	1	1
1531	SAMEA1466024	Ab21	Scaffold	Australia	2007	Clinical	2	3.18109	38.9622	0	0	0	0	1	32086	1	1	0	0	0	1	0	0	0	0	0		1	1	1	1	1	1	1	1	1	1	1	1
1532	SAMEA1466005	B1	Scaffold	Australia	2007	Clinical	2	3.9785	39.0269	0	0	0	0	4	58797	1	1	0	0	1	1	1	0	1	0	0		1	1	1	1	1	1	1	1	1	1	1	1
1533	SAMEA1466078	Ab36	Scaffold	Australia	2000	Clinical	2	4.02537	39.0374	0	0	0	0	5	47853	1	1	0	0	1	1	1	0	1	0	0		1	1	1	1	1	1	1	1	1	1	1	1
1534	SAMEA1466074	Ab31	Scaffold	Australia	2006	Clinical	2	3.86978	38.9745	0	0	0	0	3	24927	1	1	0	0	0	1	1	0	1	1	0		1	1	1	1	1	1	1	1	1	1	1	1
1535	SAMEA1466065	Ab30	Scaffold	Australia	2007	Clinical	2	3.83125	38.9455	0	0	0	0	1	24904	1	1	0	0	0	1	1	0	1	1	0		1	1	1	1	1	1	1	1	1	1	1	1
1536	SAMEA1466015	Ab20	Scaffold	Australia	2001	Clinical	2	4.01291	39.0487	0	0	0	0	4	38572	1	1	0	0	1	1	1	0	1	0	0		1	1	1	1	1	1	1	1	1	1	1	1
1537	SAMEA1466025	Ab41	Scaffold	Australia	2006	Clinical	2	4.0389	38.9206	0	0	0	0	5	46985	1	1	0	0	1	1	1	0	1	0	0		1	1	1	1	1	1	1	1	1	1	1	1
1538	SAMEA1465990	Ab37	Scaffold	Australia	2005	Clinical	2	3.91698	38.9711	0	0	0	0	3	21182	1	1	0	0	1	1	1	0	1	0	0		1	1	1	1	1	1	1	1	1	1	1	1
1539	SAMEA1465989	Ab2	Scaffold	Australia	2007	Clinical	2	3.97897	39.0249	0	0	0	0	4	41345	1	1	0	0	1	1	1	0	1	0	0		1	1	1	1	1	1	1	1	1	1	1	1
1540	SAMEA1466055	Ab24	Scaffold	Australia	2007	Clinical	2	3.82595	38.9502	0	0	0	0	1	24984	1	1	0	0	1	1	1	0	1	0	0		1	1	1	1	1	1	1	1	1	1	1	1
1541	SAMEA1466034	Ab25	Scaffold	Australia	2007	Clinical	2	3.82522	38.9477	0	0	0	0	1	24857	1	1	0	0	1	1	1	0	1	1	0		1	1	1	1	1	1	1	1	1	1	1	1
1542	SAMEA1466050	Ab14	Scaffold	Australia	2010	Clinical	2	3.95013	39.0493	0	0	0	0	4	62336	1	1	0	0	1	0	0	0	0	1	0		1	1	1	1	1	1	1	1	1	1	1	1
1543	SAMEA1466039	Ab42	Scaffold	Australia	2005	Clinical	2	3.91425	39.0183	0	0	0	0	3	24094	1	1	0	0	1	0	0	0	1	1	0		1	1	1	1	1	1	1	1	1	1	1	1
1544	SAMEA1465997	Ab47	Scaffold	Australia	2002	Clinical	2	3.97763	39.0719	0	0	0	0	4	56872	1	1	0	0	1	0	0	0	1	1	0		1	1	1	1	1	1	1	1	1	1	1	1
1545	SAMEA1466072	Ab4	Scaffold	Australia	2007	Clinical	2	3.97741	39.0284	0	0	0	0	3	38572	1	1	0	0	1	0	0	0	1	1	0		1	1	1	1	1	1	1	1	1	1	1	1
1546	SAMEA1466081	Ab12	Scaffold	Australia	2010	Clinical	2	3.95066	39.0488	0	0	0	0	4	59757	1	1	0	0	1	0	0	0	1	1	0		1	1	1	1	1	1	1	1	1	1	1	1
1547	SAMEA1466066	Ab15	Scaffold	Australia	2010	Clinical	2	3.95043	39.0495	0	0	0	0	3	24094	1	1	0	0	1	0	0	0	1	1	0		1	1	1	1	1	1	1	1	1	1	1	1
1548	SAMEA1466032	Ab46	Scaffold	Australia	2001	Clinical	2	4.07577	38.9836	0	0	0	0	4	21160	1	1	0	0	1	0	0	0	1	1	0		1	1	1	1	1	1	1	1	1	1	1	1
1549	SAMEA1465992	Ab8	Scaffold	Australia	2007	Clinical	2	3.97767	39.0304	0	0	0	0	3	38572	0	1	0	0	0	0	0	0	0	0	0		1	1	1	1	1	1	1	1	1	1	1	1
1550	SAMEA1466003	Ab28	Scaffold	Australia	2006	Clinical	2	3.85487	38.9606	0	0	0	0	2	21173	0	1	0	0	0	0	0	0	0	0	0		1	1	1	1	1	1	1	1	1	1	1	1
1551	SAMEA1466033	Ab22	Scaffold	Australia	2007	Clinical	2	3.82719	38.9437	0	0	0	0	1	24887	0	1	0	0	0	0	0	0	0	0	0		1	1	1	1	1	1	1	1	1	1	1	1
1552	SAMEA1466057	Ab34	Scaffold	Australia	2002	Clinical	2	4.02644	39.037	0	0	0	0	3	38568	0	1	0	0	0	0	0	0	0	0	0		1	1	1	1	1	1	1	1	1	1	1	1
1553	SAMEA1466022	Ab40	Scaffold	Australia	2006	Clinical	2	4.03624	38.9261	0	0	0	0	4	36096	0	1	0	0	0	0	0	0	0	0	0		1	1	1	1	1	1	1	1	1	1	1	1
1554	SAMEA1465998	Ab18	Scaffold	Australia	2010	Clinical	2	3.93595	39.0197	0	0	0	0	2	62336	0	1	0	0	0	0	0	0	0	0	0		1	1	1	1	1	1	1	1	1	1	1	1
1555	SAMEA1466083	Ab17	Scaffold	Australia	2010	Clinical	2	4.00305	39.04	0	0	0	0	5	45985	0	1	0	0	0	0	0	0	0	0	0		1	1	1	1	1	1	1	1	1	1	1	1
1556	SAMEA1466047	Ab33	Scaffold	Australia	2008	Clinical	2	3.83191	38.9451	0	0	0	0	2	12097	0	1	0	0	0	0	0	0	0	0	0		1	1	1	1	1	1	1	1	1	1	1	1
1557	SAMEA1465993	Ab29	Scaffold	Australia	2006	Clinical	2	3.91581	39.0227	0	0	0	0	3	49416	1	1	0	0	1	1	1	0	1	1	0		1	1	1	1	1	1	1	1	1	1	1	1
1558	SAMEA1466036	Ab23	Scaffold	Australia	2007	Clinical	2	3.8265	38.9453	0	0	0	0	1	25016	1	1	0	0	0	1	0	0	1	0	0		1	1	1	1	1	1	1	1	1	1	1	1
1559	SAMEA893020	Ab7	Scaffold	Australia	2007	Clinical	2	3.97722	39.0282	0	0	0	0	3	38572	1	1	0	0	0	0	0	0	1	1	1		1	1	1	1	1	1	1	1	1	1	1	1
1560	SAMEA1466035	Ab32	Scaffold	Australia	2009	Clinical	2	3.85558	38.971	0	0	0	0	3	12097	1	1	0	0	1	1	0	0	1	1	0		1	1	1	1	1	1	1	1	1	1	1	1
1561	SAMEA1466043	Ab13	Scaffold	Australia	2010	Clinical	2	3.9496	39.0488	0	0	0	0	4	47736	1	1	0	0	0	1	0	0	1	1	0		1	1	1	1	1	1	1	1	1	1	1	1
1562	SAMEA1466019	Ab6	Scaffold	Australia	2007	Clinical	2	3.97855	39.0334	0	0	0	0	4	41345	1	1	0	0	0	0	0	0	1	1	1		1	1	1	1	1	1	1	1	1	1	1	1
1563	SAMEA1466006	Ab48	Scaffold	Australia	2002	Clinical	2	3.97749	39.0774	0	0	0	0	3	21204	1	1	0	0	0	0	0	0	0	1	0		1	1	1	1	1	1	1	1	1	1	1	1
1564	SAMEA1466070	Ab11	Scaffold	Australia	2008	Clinical	2	3.9508	39.0492	0	0	0	0	4	62336	1	1	0	0	0	0	0	0	1	1	0		1	1	1	1	1	1	1	1	1	1	1	1
1565	SAMEA1466013	Ab27	Scaffold	Australia	2002	Clinical	2	3.82697	38.9513	0	0	0	0	2	12097	0	1	0	0	0	0	0	0	1	0	0		1	1	1	1	1	1	1	1	1	1	1	1
1566	SAMEA1466073	Ab35	Scaffold	Australia	2002	Clinical	2	4.02692	39.0379	0	0	0	0	5	43577	0	1	0	0	0	0	0	0	1	0	0		1	1	1	1	1	1	1	1	1	1	1	1
1567	SAMEA1466071	Ab16	Scaffold	Australia	2010	Clinical	2	3.95112	39.0502	0	0	0	0	4	43852	0	1	0	1	0	0	0	0	1	0	0		1	1	1	1	1	1	1	1	1	1	1	1
1568	SAMEA1466002	Ab19	Scaffold	Australia	2010	Clinical	2	3.95002	39.0045	0	0	0	0	4	25874	0	1	0	0	0	0	0	0	1	0	0		1	1	1	1	1	1	1	1	1	1	1	1
1569	SAMEA1466021	Ab26	Scaffold	Australia	2006	Clinical	2	3.82948	38.9548	0	0	0	0	2	12097	0	1	0	0	0	0	0	0	1	0	0		1	1	1	1	1	1	1	1	1	1	1	1
1570	SAMEA1466080	Ab3	Scaffold	Australia	2007	Clinical	2	3.97768	39.025	0	0	0	0	3	38572	0	1	0	0	0	0	0	0	1	0	0		1	1	1	1	1	1	1	1	1	1	1	1
1571	SAMEA1466010	Ab39	Scaffold	Australia	2004	Clinical	2	3.87462	38.9646	0	0	0	0	2	28547	0	1	0	0	0	0	0	0	1	0	0		1	1	1	1	1	1	1	1	1	1	1	1
1572	SAMEA1466060	Ab44	Scaffold	Australia	2005	Clinical	2	3.91575	39.0178	0	0	0	0	3	24094	0	1	0	0	0	0	0	0	1	0	0		1	1	1	1	1	1	1	1	1	1	1	1
1573	SAMEA1466069	Ab10	Scaffold	Australia	2006	Clinical	2	3.90476	38.9702	0	0	0	0	3	49459	0	1	0	0	0	0	0	0	0	0	0		1	1	1	1	1	1	1	1	1	1	1	1
1574	SAMEA1465999	Ab9	Scaffold	Australia	2006	Clinical	2	3.90565	38.9787	0	0	0	0	3	38572	1	1	0	0	0	1	0	0	1	0	0		1	1	1	1	1	1	1	1	1	1	1	1
1575	SAMEA1466079	Ab77	Scaffold	Australia	1999	Clinical	2	4.06688	39.0904	0	0	0	0	4	38580	1	1	0	0	0	0	1	0	0	0	0		1	1	1	1	1	1	1	1	1	1	1	1
1576	SAMEA1466064	Ab73	Scaffold	Australia	2005	Clinical	2	3.91479	39.0154	0	0	0	0	3	19890	1	1	0	0	0	0	0	0	0	0	0		1	1	1	1	1	1	1	1	1	1	1	1
1577	SAMEA1466038	Ab80	Scaffold	Australia	2002	Clinical	2	4.07762	38.9772	0	0	0	0	4	42030	1	1	0	0	0	0	0	0	0	0	0		1	1	1	1	1	1	1	1	1	1	1	1
1578	SAMEA1466026	Ab85	Scaffold	Australia	2002	Clinical	2	3.97729	39.0779	0	0	0	0	3	60466	1	1	0	0	1	1	0	0	0	0	1		1	1	1	1	1	1	1	1	1	1	1	1
1579	SAMEA1466061	Ab90	Scaffold	Australia	2010	Clinical	2	3.94214	38.9154	0	0	0	0	2	34913	1	1	0	0	0	0	0	0	0	0	0		1	1	1	1	1	1	1	1	1	1	1	1
1580	SAMEA1466042	Ab87	Scaffold	Australia	2001	Clinical	2	3.90254	39.016	0	0	0	0	3	21169	1	1	0	0	0	1	0	0	1	0	0		1	1	1	1	1	1	1	1	1	1	1	1
1581	SAMEA1466017	Ab86	Scaffold	Australia	2002	Clinical	2	3.97754	39.0759	0	0	0	0	3	59305	1	1	0	0	0	0	0	0	0	1	0		1	1	1	1	1	1	1	1	1	1	1	1
1582	SAMEA1317934	Ab114	Scaffold	Australia	2002	Clinical	2	3.98009	39.0808	0	0	0	0	3	51160	1	1	0	0	1	1	1	0	1	0	0		1	1	1	1	1	1	1	1	1	1	1	1
1583	SAMEA1317921	Ab101	Scaffold	Australia	2002	Clinical	2	3.97925	39.0793	0	0	0	0	3	62336	1	1	0	0	1	0	0	0	1	1	0		1	1	1	1	1	1	1	1	1	1	1	1
1584	SAMEA1466054	Ab89	Scaffold	Australia	2002	Clinical	2	3.8661	39.0045	0	0	0	0	1	24473	1	1	0	0	1	1	1	0	1	0	0		1	1	1	1	1	1	1	1	1	1	1	1
1585	SAMEA1709808	ILBAbau5423446	Scaffold	Singapore	2007	Clinical	2	4.06193	38.8484	0	0	0	0	5	116899	1	1	0	0	0	1	1	0	1	0	0		1	1	1	1	1	1	1	1	1	1	1	1
1586	SAMEA1709753	ILBAbau5423495	Scaffold	Singapore	2009	Clinical	98	3.96927	38.7999	0	0	0	0	4	44005	1	1	0	0	0	1	1	0	1	0	0		1	0	1	1	1	1	1	1	1	1	0	1
1587	SAMEA1709836	ILBAbau5423449	Scaffold	Singapore	2011	Clinical	2	4.00156	38.9865	0	0	0	0	4	42077	1	1	0	0	1	1	1	0	1	0	0		1	1	1	1	1	1	1	1	1	1	1	1
1588	SAMEA1710000	ILBAbau5423469	Scaffold	Singapore	2006	Clinical	641	4.09206	39.0744	0	0	0	0	5	66311	1	1	0	0	1	1	1	0	1	0	0		1	1	1	1	1	1	1	1	1	1	1	1
1589	SAMEA1466000	Ab94	Scaffold	Australia	2002	Clinical	2	3.97739	39.0784	0	0	0	0	4	47855	1	1	0	0	1	1	1	0	1	0	0		1	1	1	1	1	1	1	1	1	1	1	1
1590	SAMEA1709824	ILBAbau5423462	Scaffold	Singapore	2007	Clinical	2	4.0798	38.9726	0	0	0	0	4	60959	1	1	0	0	1	0	0	0	0	1	0		1	1	1	1	1	1	1	1	1	1	1	1
1591	SAMEA1466018	Ab96	Scaffold	Australia	2002	Clinical	2	3.97762	39.0784	0	0	0	0	4	47859	0	1	0	0	0	0	0	0	1	1	0		1	1	1	1	1	1	1	1	1	1	1	1
1592	SAMEA1317926	Ab116	Scaffold	Australia	2002	Clinical	2	3.98147	39.0863	0	0	0	0	3	51158	1	1	0	0	0	0	0	0	1	1	0		1	1	1	1	1	1	1	1	1	1	1	1
1593	SAMEA1709760	ILBAbau5423458	Scaffold	Singapore	1996	Clinical	2	4.1703	38.9704	0	0	0	0	5	65241	1	1	0	0	1	0	0	0	0	1	0		1	1	1	1	1	1	1	1	1	1	1	1
1594	SAMEA1317936	Ab113	Scaffold	Australia	2005	Clinical	2	3.917	39.0225	0	0	0	0	3	24094	1	1	0	0	1	0	0	0	0	0	0		1	1	1	1	1	1	1	1	1	1	1	1
1595	SAMEA1317938	Ab102	Scaffold	Australia	2007	Clinical	2	3.95671	39.0756	0	0	0	0	4	47872	1	1	0	0	1	0	0	0	1	1	0		1	1	1	1	1	1	1	1	1	1	1	1
1596	SAMEA1709750	ILBAbau5423457	Scaffold	Singapore	2011	Clinical	2	4.0019	38.985	0	0	0	0	5	42077	1	1	0	0	1	1	1	0	1	1	0		1	1	1	1	1	1	1	1	1	1	1	1
1597	SAMEA103920782	AE3M	Scaffold	Morocco	Not Found	ND	85	4.02215	39.087	0	0	0	0	3	60466	1	1	0	0	1	0	0	0	0	1	0		1	1	1	1	1	1	1	1	1	1	1	1
1598	SAMEA103955436	AC13_M	Scaffold	Morocco	2015	Clinical	2	3.93593	39.0522	0	0	0	0	2	39765	0	1	0	0	0	0	0	0	1	0	0		1	1	1	1	1	1	1	1	1	1	1	1
1599	SAMEA1466068	Ab50	Scaffold	Australia	1985	Clinical	2	3.83842	39.148	0	0	0	0	1	46409	1	1	0	0	1	1	1	0	1	0	0		1	1	1	1	1	1	1	1	1	1	1	1
1600	SAMEA1466076	Ab51	Scaffold	Australia	1987	Clinical	2	3.86723	38.9925	0	0	0	0	1	16007	0	1	0	0	0	0	0	0	1	0	0		1	1	1	1	1	1	1	1	1	1	1	1
1601	SAMEA1466053	Ab59	Scaffold	Australia	2010	Clinical	25	4.25136	38.7969	1	I-F1	49	0	4	47749	1	1	0	0	1	0	0	0	1	1	0		1	0	1	1	1	1	1	1	1	1	1	1
1602	SAMEA1466030	Ab82	Scaffold	Australia	2010	Clinical	2	3.9427	38.917	0	0	0	0	2	34913	1	1	0	0	0	0	0	0	1	1	0		1	1	1	1	1	1	1	1	1	1	1	1
1603	SAMEA1466077	Ab72	Scaffold	Australia	2009	Clinical	1	4.04617	39.075	1	I-F1	52	0	8	92499	1	1	0	0	1	0	0	0	1	1	0		1	1	1	1	1	1	1	1	1	1	1	1
1604	SAMEA1466001	Ab76	Scaffold	Australia	2010	Clinical	2	3.94262	38.9265	0	0	0	0	2	34913	1	1	0	0	1	0	0	0	0	1	0		1	1	1	1	1	1	1	1	1	1	1	1
1605	SAMEA1317929	Ab106	Scaffold	Australia	2006	Clinical	25	4.22611	38.9813	1	I-F1	32	0	4	16892	1	1	0	0	0	0	0	0	1	1	0		1	0	1	1	1	1	1	1	1	1	1	1
1606	SAMEA1317940	Ab120	Scaffold	Australia	2009	Clinical	1	3.97128	39.1234	1	I-F1	52	0	7	22792	1	1	0	0	1	0	0	0	0	1	0		1	1	1	1	1	1	1	1	1	1	1	1
1607	SAMEA1709701	Ab121	Scaffold	Australia	1997	Clinical	49	3.95852	38.9954	1	0	22	0	5	63121	1	1	0	0	1	1	1	0	1	1	0		1	0	1	1	1	1	1	1	1	1	1	1
1608	SAMEA1465995	Ab92	Scaffold	Australia	2010	Clinical	1	3.96949	39.1114	1	I-F1	52	0	7	12981	1	1	0	0	1	0	0	0	1	1	0		1	1	1	1	1	1	1	1	1	1	1	1
1609	SAMEA1466037	Ab71	Scaffold	Australia	2010	Clinical	1	3.96989	39.1163	1	I-F1	52	0	7	53062	1	1	0	0	1	0	0	0	1	1	0		1	1	1	1	1	1	1	1	1	1	1	1
1610	SAMEA1317923	Ab109	Scaffold	Australia	2009	Clinical	1	4.04908	39.0783	1	I-F1	52	0	9	92553	0	1	0	0	0	0	0	0	0	0	0		1	1	1	1	1	1	1	1	1	1	1	1
1611	SAMEA1466040	Ab88	Scaffold	Australia	2010	Clinical	2	3.94149	38.9195	0	0	0	0	2	34913	0	1	0	0	0	0	0	0	0	0	0		1	1	1	1	1	1	1	1	1	1	1	1
1612	SAMEA1466009	Ab84	Scaffold	Australia	2010	Clinical	2	3.94283	38.9269	0	0	0	0	2	34913	1	1	0	0	1	1	1	0	1	1	0		1	1	1	1	1	1	1	1	1	1	1	1
1613	SAMEA1317933	Ab103	Scaffold	Australia	2006	Clinical	460	3.95349	38.9952	1	I-F1	56	0	4	40578	1	1	0	0	0	0	0	0	0	1	0		1	1	1	1	1	1	1	1	1	1	1	1
1614	SAMEA1709768	Ab123	Scaffold	Canberra, Australia	1998	Clinical	1112	3.66607	38.9342	3	I-F2	126	0	0	0	0	1	0	0	0	0	0	0	0	0	0		1	1	1	1	1	1	1	1	1	1	1	1
1615	SAMEA1709785	Ab124	Scaffold	Australia	1999	Clinical	2	3.91492	39.0159	0	0	0	0	3	49429	1	1	0	0	1	0	0	0	1	1	0		1	1	1	1	1	1	1	1	1	1	1	1
1616	SAMEA1709745	Ab125	Scaffold	Australia	2000	Clinical	187	4.02341	39.1691	0	0	0	0	2	59354	1	1	0	0	1	0	0	0	1	1	0		1	1	1	1	1	1	1	1	1	1	1	1
1617	SAMEA1466029	Ab81	Scaffold	Australia	2010	Clinical	2	3.94047	38.9193	0	0	0	0	2	34913	1	1	0	0	1	1	1	0	1	0	0		1	1	1	1	1	1	1	1	1	1	1	1
1618	SAMEA1317932	Ab105	Scaffold	Australia	2006	Clinical	1	3.95709	38.9924	1	I-F1	56	0	4	71102	1	1	0	0	1	1	1	0	1	1	0		1	1	1	1	1	1	1	1	1	1	1	1
1619	SAMEA1317918	Ab107	Scaffold	Australia	2006	Clinical	1	3.95836	38.9974	1	I-F1	56	0	4	71102	1	1	0	0	1	1	1	0	1	0	0		1	1	1	1	1	1	1	1	1	1	1	1
1620	SAMEA1709878	Ab132	Scaffold	Australia	2011	Clinical	2	3.94288	38.9218	0	0	0	0	2	34913	1	1	0	0	1	1	1	0	1	0	0		1	1	1	1	1	1	1	1	1	1	1	1
1621	SAMEA1709894	Ab131	Scaffold	Australia	2011	Clinical	2	3.94233	38.9229	0	0	0	0	2	34913	1	1	0	0	0	0	0	0	1	1	0		1	1	1	1	1	1	1	1	1	1	1	1
1622	SAMEA1709859	Ab133	Scaffold	Australia	2011	Clinical	2	3.83953	38.9344	0	0	0	0	2	24887	1	1	0	0	1	0	0	0	1	1	0		1	1	1	1	1	1	1	1	1	1	1	1
1623	SAMEA1709847	Ab134	Scaffold	Australia	2011	Clinical	2	3.94516	38.9144	0	0	0	0	2	34913	1	1	0	0	0	0	0	0	1	1	0		1	1	1	1	1	1	1	1	1	1	1	1
1624	SAMEA1709657	Ab128	Scaffold	Australia	2011	Clinical	2	3.94166	38.9233	0	0	0	0	2	34913	1	1	0	0	1	0	0	0	1	1	0		1	1	1	1	1	1	1	1	1	1	1	1
1625	SAMEA1317917	Ab115	Scaffold	Australia	2011	Clinical	2	3.95611	38.9269	0	0	0	0	2	34913	1	1	0	0	0	0	0	0	1	1	0		1	1	1	1	1	1	1	1	1	1	1	1
1626	SAMEA1709651	Ab129	Scaffold	Australia	2011	Clinical	2	3.94614	38.916	0	0	0	0	2	34913	1	1	0	0	0	0	0	0	1	1	0		1	1	1	1	1	1	1	1	1	1	1	1
1627	SAMEA1709647	Ab127	Scaffold	Australia	2011	Clinical	1	4.11352	38.8543	1	I-F1	52	0	9	42607	1	1	0	0	0	0	0	0	1	1	0		1	1	1	1	1	1	1	1	1	1	1	1
1628	SAMEA1709695	Ab135	Scaffold	Australia	2011	Clinical	187	3.87194	38.9491	0	0	0	0	3	12112	0	1	0	0	0	0	0	0	1	1	0		1	1	1	1	1	1	1	1	1	1	1	1
1629	SAMEA1709985	Ab141	Scaffold	Australia	2001	Clinical	2	3.91533	39.0132	0	0	0	0	3	19890	1	1	0	0	1	0	0	0	0	1	0		1	1	1	1	1	1	1	1	1	1	1	1
1630	SAMEA1709806	Ab142	Scaffold	Australia	2001	Clinical	2	3.91324	39.0121	0	0	0	0	3	24361	1	1	0	0	1	0	0	0	1	1	0		1	1	1	1	1	1	1	1	1	1	1	1
1631	SAMEA1709994	Ab140	Scaffold	Australia	2001	Clinical	2	3.91046	39.0032	0	0	0	0	3	49448	1	1	0	0	0	0	0	0	1	1	0		1	1	1	1	1	1	1	1	1	1	1	1
1632	SAMEA1709723	Ab138	Scaffold	Australia	2000	Clinical	2	3.91261	39.0098	0	0	0	0	3	49421	1	1	0	0	1	1	1	0	1	0	0		1	1	1	1	1	1	1	1	1	1	1	1
1633	SAMEA1709902	Ab130	Scaffold	Australia	2011	Clinical	2	3.94147	38.9216	0	0	0	0	2	34913	1	1	0	0	1	0	0	0	1	1	0		1	1	1	1	1	1	1	1	1	1	1	1
1634	SAMEA1709736	Ab139	Scaffold	Australia	2001	Clinical	2	3.91545	39.0165	0	0	0	0	3	24094	1	1	0	0	1	0	0	0	1	1	0		1	1	1	1	1	1	1	1	1	1	1	1
1635	SAMEA1709710	Ab137	Scaffold	Australia	2000	Clinical	2	3.90305	39.0149	0	0	0	0	3	21204	1	1	0	0	1	0	0	0	1	1	0		1	1	1	1	1	1	1	1	1	1	1	1
1636	SAMEA1709708	Ab136	Scaffold	Australia	2011	Clinical	2	3.93677	38.9157	0	0	0	0	2	34913	1	1	0	0	1	0	0	0	1	1	0		1	1	1	1	1	1	1	1	1	1	1	1
1637	SAMEA1709968	Ab152	Scaffold	Australia	2004	Clinical	2	3.97105	39.0751	0	0	0	0	4	41345	1	1	0	0	1	0	0	0	1	1	0		1	1	1	1	1	1	1	1	1	1	1	1
1638	SAMEA1709980	Ab151	Scaffold	Australia	2004	Clinical	2	4.05183	38.9168	0	0	0	0	4	34492	1	1	0	0	0	0	0	0	1	1	0		1	1	1	1	1	1	1	1	1	1	1	1
1639	SAMEA1709965	Ab153	Scaffold	Australia	2004	Clinical	2	3.86058	39.011	0	0	0	0	2	19890	1	1	0	0	1	0	0	0	1	1	0		1	1	1	1	1	1	1	1	1	1	1	1
1640	SAMEA1709991	Ab150	Scaffold	Australia	2003	Clinical	2	3.9717	39.0634	0	0	0	0	4	56861	1	1	0	1	1	0	0	0	0	1	0		1	1	1	1	1	1	1	1	1	1	1	1
1641	SAMEA1709642	Ab164	Scaffold	Australia	2006	Clinical	2	3.97626	39.0769	0	0	0	0	4	56802	1	1	0	0	1	0	0	0	1	1	0		1	1	1	1	1	1	1	1	1	1	1	1
1642	SAMEA1709682	Ab160	Scaffold	Australia	2005	Clinical	2	4.01207	39.0805	0	0	0	0	5	45975	0	1	0	0	0	0	0	0	1	0	0		1	1	1	1	1	1	1	1	1	1	1	1
1643	SAMEA1709650	Ab165	Scaffold	Australia	2006	Clinical	2	3.9725	39.0396	0	0	0	0	3	26673	1	1	0	0	1	0	0	0	1	1	0		1	1	1	1	1	1	1	1	1	1	1	1
1644	SAMEA1709941	Ab156	Scaffold	Australia	2005	Clinical	2	3.91466	39.0133	0	0	0	0	3	24361	0	1	0	0	0	0	0	0	0	0	0		1	1	1	1	1	1	1	1	1	1	1	1
1645	SAMEA1709813	Ab146	Scaffold	Australia	2001	Clinical	2	4.01243	39.0831	0	0	0	0	5	47833	1	1	0	0	1	1	1	0	1	0	0		1	1	1	1	1	1	1	1	1	1	1	1
1646	SAMEA1709864	Ab147	Scaffold	Australia	2001	Clinical	2	4.0139	39.0825	0	0	0	0	4	56904	1	1	0	0	1	1	1	0	1	0	0		1	1	1	1	1	1	1	1	1	1	1	1
1647	SAMEA1709828	Ab145	Scaffold	Australia	2001	Clinical	2	4.01356	39.083	0	0	0	0	5	56821	1	1	0	0	0	0	0	0	1	1	0		1	1	1	1	1	1	1	1	1	1	1	1
1648	SAMEA1709932	Ab157	Scaffold	Australia	2005	Clinical	2	3.97271	39.0452	0	0	0	0	4	51857	1	1	0	0	0	0	0	0	1	1	0		1	1	1	1	1	1	1	1	1	1	1	1
1649	SAMEA1709845	Ab144	Scaffold	Australia	2001	Clinical	2	4.01401	39.0853	0	0	0	0	5	45985	1	1	0	0	1	0	0	0	1	0	0		1	1	1	1	1	1	1	1	1	1	1	1
1650	SAMEA1709958	Ab154	Scaffold	Australia	2004	Clinical	2	3.9668	39.0585	0	0	0	0	4	56904	1	1	0	0	1	0	0	0	1	1	0		1	1	1	1	1	1	1	1	1	1	1	1
1651	SAMEA1709912	Ab149	Scaffold	Australia	2003	Clinical	2	3.97691	39.0715	0	0	0	0	4	54996	1	1	0	0	0	0	0	0	0	1	0		1	1	1	1	1	1	1	1	1	1	1	1
1652	SAMEA1709923	Ab158	Scaffold	Australia	2005	Clinical	2	4.01394	39.0792	0	0	0	0	5	56875	1	1	0	0	0	0	0	0	0	1	0		1	1	1	1	1	1	1	1	1	1	1	1
1653	SAMEA1709684	Ab161	Scaffold	Australia	2006	Clinical	2	3.97714	39.0679	0	0	0	0	3	49266	1	1	0	0	1	0	0	0	1	1	0		1	1	1	1	1	1	1	1	1	1	1	1
1654	SAMEA1709798	Ab143	Scaffold	Australia	2001	Clinical	2	3.91559	39.0167	0	0	0	0	3	24094	1	1	0	0	1	1	1	0	1	0	0		1	1	1	1	1	1	1	1	1	1	1	1
1655	SAMEA1709976	Ab166	Scaffold	Australia	2006	Clinical	2	3.97832	39.0742	0	0	0	0	3	51152	1	1	0	0	0	0	0	0	0	1	0		1	1	1	1	1	1	1	1	1	1	1	1
1656	SAMEA1709622	Ab162	Scaffold	Australia	2006	Clinical	2	3.97776	39.071	0	0	0	0	4	56849	1	1	0	0	1	0	0	0	1	1	0		1	1	1	1	1	1	1	1	1	1	1	1
1657	SAMEA1709948	Ab155	Scaffold	Australia	2005	Clinical	2	3.91558	39.0144	0	0	0	0	3	19890	1	1	0	0	0	0	0	0	1	1	0		1	1	1	1	1	1	1	1	1	1	1	1
1658	SAMEA1709860	Ab148	Scaffold	Australia	2003	Clinical	2	3.89766	39.0034	0	0	0	0	3	21162	1	1	0	0	1	0	0	0	0	1	0		1	1	1	1	1	1	1	1	1	1	1	1
1659	SAMEA1709834	Ab171	Scaffold	Australia	2006	Clinical	2	3.97822	39.0727	0	0	0	0	4	47898	1	1	0	0	0	0	0	0	1	1	0		1	1	1	1	1	1	1	1	1	1	1	1
1660	SAMEA1709841	Ab172	Scaffold	Australia	2006	Clinical	2	4.01262	39.0807	0	0	0	0	5	56853	1	1	0	0	0	0	0	0	0	1	0		1	1	1	1	1	1	1	1	1	1	1	1
1661	SAMEA1709995	Ab176	Scaffold	Australia	2007	Clinical	2	3.69138	38.9573	0	0	0	0	1	32086	1	1	0	0	0	0	0	0	1	1	0		1	1	1	1	0	1	1	1	1	1	1	1
1662	SAMEA1709825	Ab173	Scaffold	Australia	2006	Clinical	2	3.97649	39.0696	0	0	0	0	4	56833	1	1	0	0	1	0	0	0	1	1	0		1	1	1	1	1	1	1	1	1	1	1	1
1663	SAMEA1709967	Ab174	Scaffold	Australia	2006	Clinical	2	3.97852	39.0726	0	0	0	0	3	62336	1	1	0	0	1	1	1	0	1	0	0		1	1	1	1	1	1	1	1	1	1	1	1
1664	SAMEA1709993	Ab169	Scaffold	Australia	2006	Clinical	2	3.97611	39.0703	0	0	0	0	4	45986	1	1	0	0	1	1	1	0	1	1	0		1	1	1	1	1	1	1	1	1	1	1	1
1665	SAMEA1709986	Ab177	Scaffold	Australia	2001	Clinical	2	3.91588	39.0139	0	0	0	0	3	24094	0	1	0	0	0	0	0	0	1	0	0		1	1	1	1	1	1	1	1	1	1	1	1
1666	SAMEA1709794	Ab170	Scaffold	Australia	2006	Clinical	2	3.97425	39.068	0	0	0	0	2	24463	1	1	0	0	1	1	1	0	1	0	0		1	1	1	1	1	1	1	1	1	1	1	1
1667	SAMEA1709631	Ab163	Scaffold	Australia	2006	Clinical	2	3.97698	39.0757	0	0	0	0	4	56847	1	1	0	0	1	0	0	0	1	1	0		1	1	1	1	1	1	1	1	1	1	1	1
1668	SAMEA1709961	Ab168	Scaffold	Australia	2006	Clinical	2	3.97863	39.0704	0	0	0	0	2	26673	1	1	0	0	1	0	0	0	0	1	0		1	1	1	1	1	1	1	1	1	1	1	1
1669	SAMEA1709678	Ab188	Scaffold	Australia	2004	Clinical	2	3.78853	38.97	0	0	0	0	2	19890	1	1	0	0	1	1	1	0	1	1	0		1	1	1	1	1	1	1	1	1	1	1	1
1670	SAMEA1709668	Ab185	Scaffold	Australia	2004	Clinical	1555	3.97122	39.0785	0	0	0	0	3	62336	0	1	0	0	0	0	0	0	1	0	0		1	1	1	1	1	1	1	1	1	1	1	1
1671	SAMEA1709725	Ab182	Scaffold	Australia	2003	Clinical	2	3.88876	38.9839	0	0	0	0	3	37875	1	1	0	0	1	0	0	0	1	1	0		1	1	1	1	1	1	1	1	1	1	1	1
1672	SAMEA1709691	Ab181	Scaffold	Australia	2003	Clinical	2	3.90292	39.0093	0	0	0	0	2	21241	1	1	0	0	0	0	0	0	1	1	0		1	1	1	1	1	1	1	1	1	1	1	1
1673	SAMEA1709931	Ab179	Scaffold	Australia	2001	Clinical	2	3.9204	38.9562	0	0	0	0	3	24094	1	1	0	0	1	1	1	0	1	1	0		1	1	1	1	1	1	1	1	1	1	1	1
1674	SAMEA1709720	Ab198	Scaffold	Australia	1996	Clinical	1	3.94419	39.0893	1	I-F1	54	0	3	23975	0	1	0	0	0	0	0	0	1	0	0		1	1	1	1	1	1	1	1	1	1	1	1
1675	SAMEA1709732	Ab197	Scaffold	Australia	1995	Clinical	1	3.93121	39.0786	1	I-F1	54	0	3	9811	0	1	0	0	0	0	0	0	1	0	0		1	1	1	1	1	1	1	1	1	1	1	1
1676	SAMEA1709699	Ab199	Scaffold	Australia	1996	Clinical	1	3.93462	39.0756	1	I-F1	54	0	3	23104	1	1	0	0	1	0	0	0	1	1	0		1	1	1	1	1	1	1	1	1	1	1	1
1677	SAMEA1709705	Ab180	Scaffold	Australia	2003	Clinical	2	3.97489	39.0695	0	0	0	0	4	47832	1	1	0	0	1	0	0	0	0	0	0		1	1	1	1	1	1	1	1	1	1	1	1
1678	SAMEA1709903	Ab201	Scaffold	Australia	1997	Clinical	1	3.96513	39.0744	1	I-F1	54	0	3	23104	1	1	0	0	1	0	0	0	0	1	0		1	1	1	1	1	1	1	1	1	1	1	1
1679	SAMEA1709718	Ab184	Scaffold	Australia	2004	Clinical	2	3.97836	39.0709	0	0	0	0	3	60144	1	1	0	0	1	0	0	0	1	1	0		1	1	1	1	1	1	1	1	1	1	1	1
1680	SAMEA1709981	Ab178	Scaffold	Australia	2001	Clinical	2	3.91418	39.0093	0	0	0	0	3	24094	1	1	0	0	1	0	0	0	1	1	0		1	1	1	1	1	1	1	1	1	1	1	1
1681	SAMEA1709661	Ab186	Scaffold	Australia	2004	Clinical	2	3.91884	39.0618	0	0	0	0	3	21161	0	1	0	0	0	0	0	0	0	0	0		1	1	1	1	1	1	1	1	1	1	1	1
1682	SAMEA1709780	Ab192	Scaffold	Australia	2005	Clinical	2	3.91579	39.019	0	0	0	0	3	19890	1	1	0	0	1	0	0	0	1	1	0		1	1	1	1	1	1	1	1	1	1	1	1
1683	SAMEA1709879	Ab203	Scaffold	Australia	1998	Clinical	1	4.07332	39.0216	1	I-F1	54	0	3	9811	1	1	0	0	1	1	1	0	1	1	0		1	1	1	1	1	1	1	1	1	1	1	1
1684	SAMEA1709816	Ab190	Scaffold	Australia	2004	Clinical	2	3.80655	38.9396	0	0	0	0	2	24887	1	1	0	0	1	0	1	0	1	1	0		1	1	1	1	1	1	1	1	1	1	1	1
1685	SAMEA1709747	Ab194	Scaffold	Australia	2005	Clinical	2	3.81314	38.9612	0	0	0	0	2	12097	1	1	0	0	1	0	0	0	1	1	0		1	1	1	1	1	1	1	1	1	1	1	1
1686	SAMEA1709683	Ab187	Scaffold	Australia	2004	Clinical	2	4.00907	39.0793	0	0	0	0	5	47051	1	1	0	0	1	1	1	0	1	1	0		1	1	1	1	1	1	1	1	1	1	1	1
1687	SAMEA1709761	Ab195	Scaffold	Australia	2006	Clinical	2	3.83311	38.9399	0	0	0	0	2	24881	1	1	0	0	1	0	0	0	1	1	0		1	1	1	1	1	1	1	1	1	1	1	1
1688	SAMEA1709767	Ab193	Scaffold	Australia	2005	Clinical	2	3.97749	39.0699	0	0	0	0	4	47840	1	1	0	0	1	0	0	0	0	1	0		1	1	1	1	1	1	1	1	1	1	1	1
1689	SAMEA1709630	Ab189	Scaffold	Australia	2004	Clinical	2	3.9767	39.0723	0	0	0	0	4	56841	1	1	0	0	1	0	0	0	1	1	0		1	1	1	1	1	1	1	1	1	1	1	1
1690	SAMEA1709711	Ab183	Scaffold	Australia	2004	Clinical	2	3.92622	39.0432	0	0	0	0	3	54809	0	1	0	0	0	0	0	0	0	0	0		1	1	1	1	1	1	1	1	1	1	1	1
1691	SAMEA1709830	Ab191	Scaffold	Australia	2004	Clinical	2	3.99381	39.0186	0	0	0	0	4	47914	0	1	0	0	0	0	0	0	0	0	0		1	1	1	1	1	1	1	1	1	1	1	1
1692	SAMEA1709846	Ab213	Scaffold	Australia	2000	Clinical	187	4.06064	39.1934	0	0	0	0	2	23784	0	1	0	0	0	0	0	0	0	0	0		1	1	1	1	1	1	1	1	1	1	1	1
1693	SAMEA1709812	Ab211	Scaffold	Australia	1999	Clinical	187	4.0201	39.0764	0	0	0	0	5	50767	1	1	0	0	1	1	1	0	1	0	0		1	1	1	1	1	1	1	1	1	1	1	1
1694	SAMEA1876500	Ab224	Scaffold	Australia	2003	Clinical	2	3.98852	39.1049	0	0	0	0	4	51162	1	1	0	0	0	0	0	0	1	1	0		1	1	1	1	1	1	1	1	1	1	1	1
1695	SAMEA1876497	Ab227	Scaffold	Australia	2003	Clinical	2	3.98711	39.1044	0	0	0	0	3	38574	1	1	0	0	0	0	0	0	1	1	0		1	1	1	1	1	1	1	1	1	1	1	1
1696	SAMEA1709827	Ab210	Scaffold	Australia	1999	Clinical	2	4.02441	39.0296	0	0	0	0	5	43597	0	1	0	0	0	0	0	0	0	0	0		1	1	1	1	1	1	1	1	1	1	1	1
1697	SAMEA1876499	Ab225	Scaffold	Australia	2003	Clinical	2	3.98289	39.0823	0	0	0	0	4	60979	1	1	0	0	1	1	1	0	1	1	0		1	1	1	1	1	1	1	1	1	1	1	1
1698	SAMEA1876498	Ab226	Scaffold	Australia	2004	Clinical	2	3.91384	39.0539	0	0	0	0	4	60979	1	1	0	0	0	0	0	0	0	1	0		1	1	1	1	1	1	1	1	1	1	1	1
1699	SAMEA1709619	Ab209	Scaffold	Australia	2000	Clinical	2	4.02484	39.0326	0	0	0	0	4	21178	1	1	0	0	1	1	1	0	1	0	0		1	1	1	1	1	1	1	1	1	1	1	1
1700	SAMEA1709803	Ab208	Scaffold	Australia	2000	Clinical	2	4.00729	39.0298	0	0	0	0	5	47851	1	1	0	0	1	0	0	0	1	1	0		1	1	1	1	1	1	1	1	1	1	1	1
1701	SAMEA1876494	Ab220	Scaffold	Australia	2003	Clinical	2	3.98818	39.1008	0	0	0	0	4	51162	1	1	0	0	1	0	0	0	1	1	0		1	1	1	1	1	1	1	1	1	1	1	1
1702	SAMEA1709867	Ab212	Scaffold	Australia	2000	Clinical	187	4.06021	39.1908	0	0	0	0	3	59934	1	1	0	0	1	1	1	0	1	1	0		1	1	1	1	1	1	1	1	1	1	1	1
1703	SAMEA1709897	Ab215	Scaffold	Australia	2008	Clinical	2	3.85089	38.9867	0	0	0	0	3	32422	1	1	0	0	0	0	0	0	1	1	0		1	1	1	1	1	1	1	1	1	1	1	1
1704	SAMEA1876508	Ab219	Scaffold	Australia	2003	Clinical	2	3.98685	39.1061	0	0	0	0	4	60973	1	1	0	0	0	0	0	0	1	1	0		1	1	1	1	1	1	1	1	1	1	1	1
1705	SAMEA1876504	Ab217	Scaffold	Australia	2008	Clinical	2	3.84585	38.9806	0	0	0	0	3	31034	1	1	0	0	0	0	0	0	0	1	0		1	1	1	1	1	1	1	1	1	1	1	1
1706	SAMEA1876486	Ab222	Scaffold	Australia	2002	Clinical	2	3.98526	39.0979	0	0	0	0	4	60974	1	1	0	0	1	0	0	0	0	1	0		1	1	1	1	1	1	1	1	1	1	1	1
1707	SAMEA1876481	Ab236	Scaffold	Australia	2002	Clinical	2	4.02905	39.0438	0	0	0	0	4	21231	1	1	0	0	1	1	1	0	1	0	0		1	1	1	1	1	1	1	1	1	1	1	1
1708	SAMEA1876489	Ab223	Scaffold	Australia	2002	Clinical	2	3.98869	39.1043	0	0	0	0	4	65245	1	1	0	0	0	0	0	0	1	1	0		1	1	1	1	1	1	1	1	1	1	1	1
1709	SAMEA1876496	Ab228	Scaffold	Australia	2004	Clinical	2	3.93504	39.1226	0	0	0	0	4	60979	0	1	0	0	0	0	0	0	0	0	0		1	1	1	1	1	1	1	1	1	1	1	1
1710	SAMEA1876488	Ab233	Scaffold	Australia	2003	Clinical	2	3.79708	39.0283	0	0	0	0	1	19501	1	1	0	0	0	0	0	0	1	1	0		1	1	1	1	1	1	1	1	1	1	1	1
1711	SAMEA1876485	Ab221	Scaffold	Australia	2003	Clinical	2	3.98617	39.1017	0	0	0	0	4	65263	1	1	0	0	1	1	1	0	1	1	0		1	1	1	1	1	1	1	1	1	1	1	1
1712	SAMEA1876491	Ab234	Scaffold	Australia	2004	Clinical	2	3.79826	38.9726	0	0	0	0	1	24477	0	1	0	0	0	0	0	0	1	1	0		1	1	1	1	1	1	1	1	1	1	1	1
1713	SAMEA1876501	Ab229	Scaffold	Australia	2004	Clinical	2	3.83313	39.0211	0	0	0	0	1	24489	0	1	0	0	0	0	0	0	0	0	0		1	1	1	1	1	1	1	1	1	1	1	1
1714	SAMEA1876502	Ab218	Scaffold	Australia	2003	Clinical	2	3.9895	39.1045	0	0	0	0	4	60979	1	1	0	0	1	0	0	0	0	1	0		1	1	1	1	1	1	1	1	1	1	1	1
1715	SAMEA1709910	Ab214	Scaffold	Australia	2005	Clinical	2	3.95639	39.058	0	0	0	0	5	47742	0	1	0	0	0	0	0	0	0	0	0		1	1	1	1	1	1	1	1	1	1	1	1
1716	SAMEA1709934	Ab216	Scaffold	Australia	2008	Clinical	2	3.92799	38.9372	0	0	0	0	5	58249	1	1	0	0	1	0	0	0	1	1	0		1	1	1	1	1	1	1	1	1	1	1	1
1717	SAMEA1876487	Ab231	Scaffold	Australia	2004	Clinical	2	3.93419	39.123	0	0	0	0	3	38572	1	1	0	0	1	1	1	0	1	0	0		1	1	1	1	1	1	1	1	1	1	1	1
1718	SAMEA1876479	Ab242	Scaffold	Australia	2009	Clinical	ND	3.89096	38.842	0	0	0	0	2	31371	1	1	0	0	1	0	0	0	1	1	0		1	1	1	1	1	1	1	1	1	1	1	1
1719	SAMEA1876474	Ab243	Scaffold	Australia	Not Found	Clinical	103	3.95121	38.9301	0	0	0	0	5	24015	1	1	0	0	1	0	0	0	1	1	0		1	0	1	1	1	1	1	1	1	1	1	1
1720	SAMEA1876483	Ab239	Scaffold	Australia	2002	Clinical	2	4.02775	39.0352	0	0	0	0	5	47859	0	1	0	0	0	0	0	0	0	0	0		1	1	1	1	1	1	1	1	1	1	1	1
1721	SAMEA1876484	Ab238	Scaffold	Australia	2002	Clinical	2	4.02691	39.0376	0	0	0	0	4	21178	1	1	0	0	1	1	1	0	1	0	0		1	1	1	1	1	1	1	1	1	1	1	1
1722	SAMEA1876482	Ab237	Scaffold	Australia	2000	Clinical	2	4.03026	39.0378	0	0	0	0	4	65245	1	1	0	0	1	1	1	0	1	0	0		1	1	1	1	1	1	1	1	1	1	1	1
1723	SAMEA1876490	Ab232	Scaffold	Australia	2004	Clinical	2	3.98773	39.1032	0	0	0	0	3	38572	1	1	0	0	1	1	1	0	1	1	0		1	1	1	1	1	1	1	1	1	1	1	1
1724	SAMEA1569537	NCSR_106	Scaffold	Viet Nam	Not Found	Clinical	1	4.15414	38.9674	1	I-F1	52	0	8	29366	0	1	0	0	0	0	0	0	0	0	0		1	1	1	1	1	1	1	1	1	1	1	1
1725	SAMEA1569541	NCSR_132	Scaffold	Viet Nam	Not Found	Clinical	1	4.15458	38.9848	1	I-F1	52	0	8	29366	1	1	0	0	0	0	0	0	1	0	0		1	1	1	1	1	1	1	1	1	1	1	1
1726	SAMEA1876480	Ab240	Scaffold	Australia	2002	Clinical	2	4.03055	39.0453	0	0	0	0	5	43601	0	1	0	0	0	0	0	0	0	0	0		1	1	1	1	1	1	1	1	1	1	1	1
1727	SAMEA1466023	Ab45	Scaffold	Australia	Not Found	Clinical	2	4.02523	39.0899	0	0	0	0	4	38572	1	1	0	0	1	0	0	0	1	1	0		1	1	1	1	1	1	1	1	1	1	1	1
1728	SAMEA1709906	Ab159	Scaffold	Australia	2005	Clinical	2	4.01385	39.0752	0	0	0	0	3	24361	1	1	0	0	1	0	0	0	1	1	0		1	1	1	1	1	1	1	1	1	1	1	1
1729	SAMEA1876472	Ab118	Scaffold	Australia	2008	Clinical	1	3.94726	38.9891	1	I-F1	56	0	4	71156	1	1	0	0	0	0	0	0	1	1	0		1	1	1	1	1	1	1	1	1	1	1	1
1730	SAMEA1466020	Ab83	Scaffold	Australia	2010	Clinical	2	4.03746	38.8041	0	0	0	0	3	27143	1	1	0	0	0	0	0	0	1	1	0		1	1	1	1	1	1	1	1	1	1	1	1
1731	SAMEA4394742	4300STDY6542372	Scaffold	Thailand	2016	ND	2	4.09744	39.1625	0	0	0	0	4	16565	1	1	0	0	1	1	1	0	1	1	0		1	1	1	1	1	1	1	1	1	1	1	1
1732	SAMEA4394745	4300STDY6542375	Scaffold	Thailand	2016	ND	2	3.94506	39.0198	0	0	0	0	4	43710	0	1	0	0	0	0	0	0	0	0	0		1	1	1	1	1	1	1	1	1	1	1	1
1733	SAMEA4394750	4300STDY6542380	Scaffold	Thailand	2016	ND	164	3.93828	39.1355	0	0	0	0	4	16133	1	1	0	0	1	1	1	0	1	1	0		1	0	1	1	1	1	1	1	1	1	1	1
1734	SAMEA4394746	4300STDY6542376	Scaffold	Bangkok, Thailand	2016	Clinical	16	4.16552	39.4037	2	I-F2	50	0	5	51998	1	1	0	0	1	1	1	0	1	0	0		1	0	1	1	1	1	1	1	1	1	1	1
1735	SAMEA4394741	4300STDY6542371	Scaffold	Thailand	2016	ND	1432	4.73318	38.8471	0	0	0	0	0	0	1	1	0	0	1	0	0	0	1	0	0		1	1	1	1	0	1	1	1	1	1	1	1
1736	SAMEA104305180	4300STDY7045684	Scaffold	Thailand	2016	ND	2	3.9224	38.9481	0	0	0	0	4	43710	1	1	0	0	1	1	1	0	1	1	0		1	1	1	1	1	1	1	1	1	1	1	1
1737	SAMEA104305181	4300STDY7045685	Scaffold	Thailand	2016	ND	2	4.01087	38.8552	0	0	0	0	4	43710	1	1	0	0	0	0	0	0	1	1	0		1	1	1	1	1	1	1	1	1	1	1	1
1738	SAMEA104305175	4300STDY7045679	Scaffold	Thailand	2016	ND	2	3.91321	38.934	0	0	0	0	2	20196	0	1	0	0	0	0	0	0	0	0	0		1	1	1	1	1	1	1	1	1	1	1	1
1739	SAMEA104305173	4300STDY7045677	Scaffold	Thailand	2016	ND	2	3.90046	38.9458	0	0	0	0	3	42349	0	1	0	0	0	0	0	0	0	0	0		1	1	1	1	1	1	1	1	1	1	1	1
1740	SAMEA104305174	4300STDY7045678	Scaffold	Thailand	2016	ND	1430	3.86207	38.8376	0	0	0	0	1	23593	1	1	0	0	1	1	1	0	1	0	0		1	1	1	1	1	1	1	1	1	1	1	1
1741	SAMEA104305178	4300STDY7045682	Scaffold	Thailand	2016	ND	2	3.97499	38.8343	0	0	0	0	4	43710	1	1	0	0	1	1	1	0	1	1	0		1	1	1	1	1	1	1	1	1	1	1	1
1742	SAMEA104305179	4300STDY7045683	Scaffold	Thailand	2016	ND	2	3.92769	38.9161	0	0	0	0	4	43899	1	1	0	0	0	0	0	0	0	1	0		1	1	1	1	1	1	1	1	1	1	1	1
1743	SAMEA104305176	4300STDY7045680	Scaffold	Thailand	2016	ND	1430	3.85281	38.8584	0	0	0	0	1	23593	1	1	0	0	0	0	0	0	1	0	0		1	1	1	1	1	1	1	1	1	1	1	1
1744	SAMEA104305189	4300STDY7045693	Scaffold	Thailand	2016	ND	2	3.95016	38.8273	0	0	0	0	4	42077	1	1	0	0	0	0	0	0	1	0	0		1	1	1	1	1	1	1	1	1	1	1	1
1745	SAMEA104305184	4300STDY7045688	Scaffold	Thailand	2016	ND	2	3.92686	38.9158	0	0	0	0	4	43710	1	1	0	0	0	0	0	0	1	0	0		1	1	1	1	1	1	1	1	1	1	1	1
1746	SAMEA104305190	4300STDY7045694	Scaffold	Thailand	2016	ND	2	3.99054	38.8584	0	0	0	0	4	43710	1	1	0	0	0	0	0	0	1	0	0		1	1	1	1	1	1	1	1	1	1	1	1
1747	SAMEA104305188	4300STDY7045692	Scaffold	Thailand	2016	ND	215	3.89779	38.9759	0	0	0	0	3	42130	1	1	0	0	1	0	0	0	1	1	0		1	0	1	1	1	1	1	1	1	1	1	1
1748	SAMEA104305187	4300STDY7045691	Scaffold	Thailand	2016	ND	2	3.91827	38.9486	0	0	0	0	4	36997	1	1	0	0	0	1	0	0	1	1	0		1	1	1	1	1	1	1	1	1	1	1	1
1749	SAMEA104305183	4300STDY7045687	Scaffold	Thailand	2016	ND	2	3.92069	38.9641	0	0	0	0	4	21360	1	1	0	0	1	1	1	0	1	1	0		1	1	1	1	1	1	1	1	1	1	1	1
1750	SAMEA104305182	4300STDY7045686	Scaffold	Thailand	2016	ND	1430	3.85539	38.8689	0	0	0	0	1	21052	0	1	0	0	0	0	0	0	0	0	0		1	1	1	1	1	1	1	1	1	1	1	1
1751	SAMEA104305186	4300STDY7045690	Scaffold	Thailand	2016	ND	2	3.91951	38.9387	0	0	0	0	4	43710	1	1	0	0	1	0	0	0	1	0	0		1	1	1	1	1	1	1	1	1	1	1	1
1752	SAMEA104305191	4300STDY7045695	Scaffold	Thailand	2016	ND	10	3.78379	38.8572	0	0	0	0	1	13539	1	1	0	0	1	1	1	0	1	1	0		1	0	1	1	0	1	1	1	1	1	0	1
1753	SAMEA104305195	4300STDY7045699	Scaffold	Thailand	2016	ND	2	3.95685	38.8514	0	0	0	0	4	43710	1	1	0	0	0	0	0	0	1	0	0		1	1	1	1	1	1	1	1	1	1	1	1
1754	SAMEA104305197	4300STDY7045701	Scaffold	Thailand	2016	ND	2	3.9183	38.928	0	0	0	0	4	43710	1	1	0	0	1	1	1	0	1	1	0		1	1	1	1	1	1	1	1	1	1	1	1
1755	SAMEA104305211	4300STDY7045715	Scaffold	Thailand	2016	ND	2	3.90376	38.879	0	0	0	0	2	27316	1	1	0	0	0	0	0	0	0	1	0		1	1	1	1	1	1	1	1	1	1	1	1
1756	SAMEA104305199	4300STDY7045703	Scaffold	Thailand	2016	ND	2	3.98529	38.8287	0	0	0	0	3	27783	1	1	0	0	0	0	0	0	1	0	0		1	1	1	1	1	1	1	1	1	1	1	1
1757	SAMEA104305212	4300STDY7045716	Scaffold	Thailand	2016	ND	ND	3.80779	39.0155	0	0	0	0	3	59449	1	1	0	0	0	0	0	0	1	0	0		1	1	1	1	1	1	1	1	1	1	1	1
1758	SAMEA104305210	4300STDY7045714	Scaffold	Thailand	2016	ND	129	4.23289	39.0301	0	0	0	0	8	48735	1	1	0	0	0	0	0	0	1	0	0		1	1	1	1	0	1	1	1	1	1	0	1
1759	SAMEA104305209	4300STDY7045713	Scaffold	Thailand	2016	ND	2	3.92434	38.9052	0	0	0	0	3	58235	1	1	0	0	1	0	0	0	1	1	0		1	1	1	1	1	1	1	1	1	1	1	1
1760	SAMEA104305194	4300STDY7045698	Scaffold	Thailand	2016	ND	2	3.96903	38.864	0	0	0	0	4	16565	1	1	0	0	1	0	0	0	1	1	0		1	1	1	1	1	1	1	1	1	1	1	1
1761	SAMEA104305206	4300STDY7045710	Scaffold	Thailand	2016	ND	2	3.90776	38.8699	0	0	0	0	2	20196	1	1	0	0	1	0	0	0	0	1	0		1	1	1	1	1	1	1	1	1	1	1	1
1762	SAMEA104305201	4300STDY7045705	Scaffold	Thailand	2016	ND	2	3.92352	38.9437	0	0	0	0	4	43710	1	1	0	0	1	0	0	0	1	1	0		1	1	1	1	1	1	1	1	1	1	1	1
1763	SAMEA104305202	4300STDY7045706	Scaffold	Thailand	2016	ND	164	3.86699	38.883	0	0	0	0	4	16133	1	1	0	0	1	0	0	0	1	1	0		1	0	1	1	1	1	1	1	1	1	1	1
1764	SAMEA104305208	4300STDY7045712	Scaffold	Thailand	2016	ND	2	4.12469	38.8096	0	0	0	0	6	43710	1	1	0	0	1	0	0	0	1	1	0		1	1	1	1	1	1	1	1	1	1	1	1
1765	SAMEA104305204	4300STDY7045708	Scaffold	Thailand	2016	ND	578	4.45254	38.8934	0	0	0	0	6	42252	1	1	0	0	1	0	0	0	0	1	0		1	1	1	1	1	1	1	1	1	1	1	1
1766	SAMEA104305207	4300STDY7045711	Scaffold	Thailand	2016	ND	2	3.95693	38.8475	0	0	0	0	4	43710	1	1	0	0	1	0	0	0	1	1	0		1	1	1	1	1	1	1	1	1	1	1	1
1767	SAMEA104305196	4300STDY7045700	Scaffold	Thailand	2016	Clinical	25	4.02447	38.8893	1	I-F1	42	0	2	82248	1	1	0	0	1	1	1	0	1	1	0		1	1	1	1	1	1	1	1	1	1	1	1
1768	SAMEA104305205	4300STDY7045709	Scaffold	Thailand	2016	ND	2	3.91424	38.8693	0	0	0	0	2	21028	1	1	0	0	1	1	1	0	1	1	0		1	1	1	1	1	1	1	1	1	1	1	1
1769	SAMEA104305203	4300STDY7045707	Scaffold	Thailand	2016	ND	2	3.90212	38.876	0	0	0	0	2	27316	1	1	0	0	1	1	1	0	1	1	0		1	1	1	1	1	1	1	1	1	1	1	1
1770	SAMEA104305219	4300STDY7045723	Scaffold	Thailand	2016	Clinical	ND	3.67639	39.0958	1	I-F1	85	0	0	0	1	1	0	0	0	0	0	0	1	0	0		1	0	1	1	1	1	1	1	1	1	1	1
1771	SAMEA104305216	4300STDY7045720	Scaffold	Thailand	2016	ND	2	3.95221	38.8782	0	0	0	0	6	44319	1	1	0	0	0	0	0	0	1	0	0		1	1	1	1	1	1	1	1	1	1	1	1
1772	SAMEA104305220	4300STDY7045724	Scaffold	Thailand	2016	ND	1356	3.77606	38.9275	0	0	0	0	3	36505	1	1	0	0	0	0	0	0	0	0	0		1	1	1	1	1	1	1	1	1	1	1	1
1773	SAMEA104305217	4300STDY7045721	Scaffold	Thailand	2016	ND	2	3.99746	38.821	0	0	0	0	5	42077	1	1	0	0	0	0	0	0	1	0	0		1	1	1	1	1	1	1	1	1	1	1	1
1774	SAMEA104305221	4300STDY7045725	Scaffold	Thailand	2016	ND	2	3.99021	38.8294	0	0	0	0	4	43710	1	1	0	0	0	0	0	0	1	0	0		1	1	1	1	1	1	1	1	1	1	1	1
1775	SAMEA104305218	4300STDY7045722	Scaffold	Thailand	2016	ND	2	4.00237	38.8257	0	0	0	0	4	42266	1	1	0	0	0	0	0	0	1	0	0		1	1	1	1	1	1	1	1	1	1	1	1
1776	SAMEA104305234	4300STDY7045738	Scaffold	Thailand	2016	ND	2	3.92131	38.9177	0	0	0	0	3	14350	1	1	0	0	0	0	0	0	0	0	0		1	1	1	1	1	1	1	1	1	1	1	1
1777	SAMEA104305233	4300STDY7045737	Scaffold	Thailand	2016	ND	2	3.98321	38.8281	0	0	0	0	3	14350	1	1	0	0	0	0	0	0	0	0	0		1	1	1	1	1	1	1	1	1	1	1	1
1778	SAMEA104305225	4300STDY7045729	Scaffold	Thailand	2016	ND	2	3.95352	38.9279	0	0	0	0	4	43710	0	1	0	0	0	0	0	0	0	0	0		1	1	1	1	1	1	1	1	1	1	1	1
1779	SAMEA104305222	4300STDY7045726	Scaffold	Thailand	2016	ND	2	3.86339	38.9221	0	0	0	0	3	43710	1	1	0	0	1	1	1	1	1	1	0		1	1	1	1	1	1	1	1	1	1	0	1
1780	SAMEA104305223	4300STDY7045727	Scaffold	Thailand	2016	ND	2	3.98948	38.8532	0	0	0	0	4	38630	1	1	0	0	1	0	0	0	1	1	0		1	1	1	1	1	1	1	1	1	1	1	1
1781	SAMEA104305227	4300STDY7045731	Scaffold	Thailand	2016	ND	2	4.00209	38.8247	0	0	0	0	4	43899	1	1	0	0	1	1	1	1	1	1	0		1	1	1	1	1	1	1	1	1	1	1	1
1782	SAMEA104305236	4300STDY7045740	Scaffold	Thailand	2016	ND	2	3.98328	38.8245	0	0	0	0	3	21016	0	1	0	0	0	0	0	0	1	0	0		1	1	1	1	1	1	1	1	1	1	1	1
1783	SAMEA104305231	4300STDY7045735	Scaffold	Thailand	2016	ND	2	3.90489	38.831	0	0	0	0	2	43710	1	1	0	0	0	0	0	0	1	1	0		1	1	1	1	1	1	1	1	1	1	1	1
1784	SAMEA104305228	4300STDY7045732	Scaffold	Thailand	2016	ND	2	3.91233	38.914	0	0	0	0	4	14350	1	1	0	0	0	0	0	0	1	1	0		1	1	1	1	1	1	1	1	1	1	1	1
1785	SAMEA104305226	4300STDY7045730	Scaffold	Bangkok, Thailand	2016	Clinical	52	3.77458	38.9067	1	I-F2	70	0	0	0	1	1	0	0	0	0	0	0	1	1	0		1	1	1	1	1	1	1	1	1	1	1	1
1786	SAMEA104305232	4300STDY7045736	Scaffold	Thailand	2016	ND	2	3.98804	38.8355	0	0	0	0	4	43710	1	1	0	0	0	0	0	0	0	1	0		1	1	1	1	1	1	1	1	1	1	1	1
1787	SAMEA104305238	4300STDY7045742	Scaffold	Thailand	2016	ND	823	3.89751	38.9312	0	0	0	0	4	43710	1	1	0	0	0	0	0	0	1	1	0		1	1	1	1	1	1	1	1	1	1	1	1
1788	SAMEA104305239	4300STDY7045743	Scaffold	Thailand	2016	Clinical	1431	3.59322	39.0142	1	0	80	0	1	30572	1	1	0	0	0	0	0	0	1	1	0		1	0	1	1	1	1	1	1	1	1	0	1
1789	SAMEA104305237	4300STDY7045741	Scaffold	Thailand	2016	ND	2	4.06652	38.8361	0	0	0	0	4	43710	1	1	0	0	0	0	0	0	1	1	0		1	1	1	1	1	1	1	1	1	1	1	1
1790	SAMEA104305224	4300STDY7045728	Scaffold	Thailand	2016	ND	2	3.954	38.8271	0	0	0	0	4	42015	1	1	0	0	0	0	0	0	1	1	0		1	1	1	1	1	1	1	1	1	1	1	1
1791	SAMEA104305245	4300STDY7045749	Scaffold	Thailand	2016	ND	2	3.97509	38.8355	0	0	0	0	3	43710	1	1	0	0	0	0	0	0	1	1	0		1	1	1	1	1	1	1	1	1	1	1	1
1792	SAMEA104305243	4300STDY7045747	Scaffold	Thailand	2016	ND	2	3.95736	38.8453	0	0	0	0	3	54698	1	1	0	0	0	0	0	0	1	1	0		1	1	1	1	1	1	1	1	1	1	1	1
1793	SAMEA104305241	4300STDY7045745	Scaffold	Thailand	2016	ND	103	3.94806	39.0034	0	0	0	0	8	33648	1	1	0	0	0	0	0	0	1	1	0		1	0	1	1	1	1	1	1	1	1	1	1
1794	SAMEA104305240	4300STDY7045744	Scaffold	Thailand	2016	ND	ND	3.78135	38.9403	0	0	0	0	3	31200	1	1	0	0	0	0	0	0	1	1	0		1	0	1	1	1	1	1	1	1	1	1	1
1795	SAMEA104305244	4300STDY7045748	Scaffold	Thailand	2016	ND	2	3.91909	38.954	0	0	0	0	5	43710	1	1	0	0	0	0	0	0	1	1	0		1	1	1	1	1	1	1	1	1	1	1	1
1796	SAMEA104305260	4300STDY7045764	Scaffold	Thailand	2016	ND	2	3.95591	38.9056	0	0	0	0	4	22924	1	1	0	0	0	0	0	0	1	1	0		1	1	1	1	1	1	1	1	1	1	1	1
1797	SAMEA104305262	4300STDY7045766	Scaffold	Thailand	2016	ND	866	3.81839	38.905	0	0	0	0	3	82952	1	1	0	0	0	0	0	0	1	1	0		1	1	1	1	1	1	1	1	1	1	1	1
1798	SAMEA104305267	4300STDY7045771	Scaffold	Thailand	2016	ND	374	3.88655	38.8253	0	0	0	0	1	33640	1	1	0	0	0	0	0	0	1	0	0		1	1	1	1	1	1	1	1	1	1	1	1
1799	SAMEA104305252	4300STDY7045756	Scaffold	Thailand	2016	ND	2	4.14351	38.7795	0	0	0	0	3	43710	1	1	0	0	1	1	1	0	1	1	0		1	1	1	1	1	1	1	1	1	1	1	1
1800	SAMEA104305255	4300STDY7045759	Scaffold	Thailand	2016	ND	1153	3.84584	38.8522	0	0	0	0	1	37154	0	1	0	0	0	0	0	0	1	0	0		1	1	1	1	1	1	1	1	1	1	1	1
1801	SAMEA104305265	4300STDY7045769	Scaffold	Thailand	2016	ND	2	3.91904	38.9355	0	0	0	0	4	58061	1	1	0	0	1	1	0	0	1	0	0		1	1	1	1	1	1	1	1	1	1	1	1
1802	SAMEA104305251	4300STDY7045755	Scaffold	Thailand	2016	ND	2	3.99501	38.8423	0	0	0	0	4	42077	1	1	0	0	1	1	0	0	1	0	0		1	1	1	1	1	1	1	1	1	1	1	1
1803	SAMEA104305249	4300STDY7045753	Scaffold	Thailand	2016	ND	215	4.04337	39.0267	0	0	0	0	6	57422	1	1	0	0	1	1	0	0	1	0	0		1	0	1	1	0	1	1	1	1	1	1	1
1804	SAMEA104305257	4300STDY7045761	Scaffold	Thailand	2016	ND	2	3.9278	38.9385	0	0	0	0	4	39919	1	1	0	0	0	0	0	0	1	1	0		1	1	1	1	1	1	1	1	1	1	1	1
1805	SAMEA104305263	4300STDY7045767	Scaffold	Thailand	2016	ND	2	3.95293	38.9688	0	0	0	0	6	43710	0	1	0	0	0	0	0	0	0	0	0		1	1	1	1	1	1	1	1	1	1	1	1
1806	SAMEA104305264	4300STDY7045768	Scaffold	Thailand	2016	ND	2	3.92018	38.9775	0	0	0	0	4	43710	1	1	0	0	0	0	0	0	1	1	0		1	1	1	1	1	1	1	1	1	1	1	1
1807	SAMEA104305259	4300STDY7045763	Scaffold	Thailand	2016	ND	164	3.87738	38.9305	0	0	0	0	4	27691	1	1	0	0	0	0	0	0	1	1	0		1	0	1	1	1	1	1	1	1	1	1	1
1808	SAMEA104305250	4300STDY7045754	Scaffold	Thailand	2016	ND	2	4.00367	38.985	0	0	0	0	3	38712	1	1	0	0	0	0	0	0	0	1	0		1	1	1	1	0	1	1	1	1	1	1	1
1809	SAMEA104305253	4300STDY7045757	Scaffold	Thailand	2016	ND	2	4.03232	38.9683	0	0	0	0	7	29701	1	1	0	0	0	0	0	0	0	1	0		1	1	1	1	1	1	1	1	1	1	1	1
1810	SAMEA104305256	4300STDY7045760	Scaffold	Thailand	2016	ND	2	3.96095	38.8445	0	0	0	0	4	43710	1	1	0	0	0	0	0	0	1	0	0		1	1	1	1	1	1	1	1	1	1	1	1
1811	SAMEA104305272	4300STDY7045777	Scaffold	Thailand	2016	ND	2	4.01151	38.8459	0	0	0	0	4	43710	1	1	0	0	0	0	0	0	1	1	0		1	1	1	1	1	1	1	1	1	1	1	1
1812	SAMEA104305269	4300STDY7045774	Scaffold	Thailand	2016	ND	10	3.68905	38.8647	0	0	0	0	0	0	1	1	0	0	0	0	0	0	1	0	0		1	0	1	1	0	1	1	1	1	1	0	1
1813	SAMEA104305270	4300STDY7045775	Scaffold	Thailand	2016	ND	215	4.28132	38.7995	0	0	0	0	6	76984	0	1	0	0	0	0	0	0	0	0	0		1	1	1	1	1	1	1	1	1	1	1	1
1814	SAMEA104305273	4300STDY7045778	Scaffold	Thailand	2016	ND	2	3.96185	38.8502	0	0	0	0	3	62556	1	1	0	0	0	0	0	0	1	1	0		1	1	1	1	1	1	1	1	1	1	1	1
1815	SAMEA104305271	4300STDY7045776	Scaffold	Thailand	2016	ND	215	4.61343	38.9947	0	0	0	0	5	66736	1	1	0	0	0	0	0	0	1	0	0		1	1	1	1	1	1	1	1	1	1	1	1
1816	SAMEA104305289	4300STDY7045794	Scaffold	Thailand	2016	ND	2	4.04498	38.8544	0	0	0	0	5	66889	1	1	0	0	0	0	0	0	1	1	0		1	1	1	1	1	1	1	1	1	1	1	1
1817	SAMEA104305275	4300STDY7045780	Scaffold	Thailand	2016	ND	32	4.2803	39.0244	0	0	0	0	9	21687	1	1	0	0	0	0	0	0	0	1	0		1	1	1	1	1	1	1	1	1	1	1	1
1818	SAMEA104305290	4300STDY7045795	Scaffold	Thailand	2016	Clinical	193	3.92552	38.8189	2	I-F1	134	0	1	12583	1	1	0	0	0	0	0	0	0	1	0		1	1	1	1	1	1	1	1	1	1	1	1
1819	SAMEA104305276	4300STDY7045781	Scaffold	Thailand	2016	ND	2	3.9824	38.9323	0	0	0	0	5	43710	1	1	0	0	0	0	0	0	0	1	0		1	1	1	1	1	1	1	1	1	1	1	1
1820	SAMEA104305288	4300STDY7045793	Scaffold	Thailand	2016	ND	2	3.93053	38.9446	0	0	0	0	4	43710	1	1	0	0	0	0	0	0	0	1	0		1	1	1	1	1	1	1	1	1	1	1	1
1821	SAMEA104305282	4300STDY7045787	Scaffold	Thailand	2016	ND	2	4.04395	38.8709	0	0	0	0	6	44808	1	1	0	0	0	0	0	0	0	1	0		1	1	1	1	1	1	1	1	1	1	1	1
1822	SAMEA104305277	4300STDY7045782	Scaffold	Thailand	2016	ND	2	3.93586	38.9244	0	0	0	0	3	33751	1	1	0	0	0	0	0	0	1	0	0		1	1	1	1	1	1	1	1	1	1	1	1
1823	SAMEA104305285	4300STDY7045790	Scaffold	Thailand	2016	ND	2	3.95249	38.8496	0	0	0	0	4	43710	1	1	0	0	0	0	0	0	1	0	0		1	1	1	1	0	1	1	1	1	1	1	1
1824	SAMEA104305280	4300STDY7045785	Scaffold	Thailand	2016	ND	2	3.93713	38.9337	0	0	0	0	4	32422	1	1	0	0	0	0	0	0	1	1	0		1	1	1	1	1	1	1	1	1	1	1	1
1825	SAMEA104305278	4300STDY7045783	Scaffold	Thailand	2016	ND	2	4.00278	38.8452	0	0	0	0	4	43710	1	1	0	0	0	0	0	0	1	1	0		1	1	1	1	1	1	1	1	1	1	1	1
1826	SAMEA104305281	4300STDY7045786	Scaffold	Thailand	2016	Clinical	25	4.25987	39.0128	0	I-F1	0	0	5	27797	1	1	0	0	0	0	0	0	1	0	0		1	1	1	1	1	1	1	1	1	1	1	1
1827	SAMEA104305279	4300STDY7045784	Scaffold	Thailand	2016	ND	2	4.04707	38.8616	0	0	0	0	5	46184	1	1	0	0	0	0	0	0	1	0	0		1	1	1	1	1	1	1	1	1	1	1	1
1828	SAMEA104305287	4300STDY7045792	Scaffold	Thailand	2016	ND	2	3.92751	38.9322	0	0	0	0	4	43710	1	1	0	0	0	0	1	0	0	0	0		1	1	1	1	1	1	1	1	1	1	1	1
1829	SAMEA104305286	4300STDY7045791	Scaffold	Thailand	2016	ND	2	3.97171	38.9314	0	0	0	0	6	43710	0	1	0	0	0	0	0	0	0	0	0		1	1	1	1	1	1	1	1	1	1	1	1
1830	SAMEA104305293	4300STDY7045798	Scaffold	Thailand	2016	ND	164	3.88341	38.8916	0	0	0	0	4	16132	1	1	0	0	0	0	0	0	1	1	0		1	0	1	1	1	1	1	1	1	1	1	1
1831	SAMEA104305296	4300STDY7045801	Scaffold	Thailand	2016	ND	2	3.89469	38.9237	0	0	0	0	3	43710	1	1	0	0	0	0	0	0	0	1	0		1	1	1	1	1	1	1	1	1	1	1	1
1832	SAMEA104305294	4300STDY7045799	Scaffold	Thailand	2016	ND	164	3.88256	38.8946	0	0	0	0	4	16132	1	1	0	0	0	0	0	0	1	1	0		1	1	1	1	1	1	1	1	1	1	1	1
1833	SAMEA104305298	4300STDY7045803	Scaffold	Thailand	2016	ND	2	3.96942	38.8216	0	0	0	0	3	43710	1	1	0	0	0	0	0	0	1	1	0		1	1	1	1	1	1	1	1	1	1	1	1
1834	SAMEA104305297	4300STDY7045802	Scaffold	Thailand	2016	Clinical	25	4.21829	38.995	0	I-F1	0	0	6	27797	1	1	0	0	0	0	0	0	1	0	0		1	0	1	1	1	1	1	1	1	1	1	1
1835	SAMEA104305295	4300STDY7045800	Scaffold	Thailand	2016	ND	2	4.03599	38.8596	0	0	0	0	5	42291	1	1	0	0	0	0	0	0	1	0	0		1	1	1	1	1	1	1	1	1	1	1	1
1836	SAMEA104305311	4300STDY7045816	Scaffold	Thailand	2016	ND	2	4.03496	38.8538	0	0	0	0	5	43710	1	1	0	0	0	0	0	0	1	0	0		1	1	1	1	1	1	1	1	1	1	1	1
1837	SAMEA104305303	4300STDY7045808	Scaffold	Thailand	2016	ND	164	3.89417	38.9051	0	0	0	0	5	27691	1	1	0	0	0	0	0	0	1	1	0		1	1	1	1	1	1	1	1	1	1	1	1
1838	SAMEA104305307	4300STDY7045812	Scaffold	Thailand	2016	ND	2	3.98076	38.9265	0	0	0	0	4	43710	1	1	0	0	0	0	0	0	0	1	0		1	1	1	1	1	1	1	1	1	1	1	1
1839	SAMEA104305310	4300STDY7045815	Scaffold	Thailand	2016	ND	2	4.04449	38.8526	0	0	0	0	6	46184	1	1	0	0	0	0	0	0	1	0	0		1	1	1	1	1	1	1	1	1	1	1	1
1840	SAMEA104305312	4300STDY7045817	Scaffold	Thailand	2016	ND	2	4.04902	38.8545	0	0	0	0	6	46184	1	1	0	0	0	0	0	0	1	0	0		1	1	1	1	1	1	1	1	1	1	1	1
1841	SAMEA104305305	4300STDY7045810	Scaffold	Thailand	2016	ND	2	3.94402	38.9281	0	0	0	0	5	43710	1	1	0	0	0	0	0	0	1	1	0		1	1	1	1	1	1	1	1	1	1	1	1
1842	SAMEA104305304	4300STDY7045809	Scaffold	Thailand	2016	ND	2	3.97846	38.9169	0	0	0	0	5	42077	1	1	0	0	0	0	0	0	1	0	0		1	1	1	1	1	1	1	1	1	1	1	1
1843	SAMEA104305314	4300STDY7045819	Scaffold	Thailand	2016	ND	2	4.01772	38.8344	0	0	0	0	4	43710	1	1	0	0	0	0	0	0	0	1	0		1	1	1	1	1	1	1	1	1	1	1	1
1844	SAMEA104305309	4300STDY7045814	Scaffold	Thailand	2016	ND	372	4.02182	38.9355	0	0	0	0	1	15175	1	1	0	0	0	0	0	0	0	0	0		1	0	1	1	1	1	1	1	1	1	0	1
1845	SAMEA104305313	4300STDY7045818	Scaffold	Thailand	2016	ND	939	3.79432	38.8458	0	0	0	0	2	33200	1	1	0	0	0	0	0	0	1	1	0		1	1	1	1	1	1	1	1	1	1	1	1
1846	SAMEA104305301	4300STDY7045806	Scaffold	Thailand	2016	ND	164	3.89686	38.9057	0	0	0	0	4	27691	1	1	0	0	0	0	0	0	1	1	0		1	0	1	1	1	1	1	1	1	1	1	1
1847	SAMEA104305302	4300STDY7045807	Scaffold	Thailand	2016	ND	2	4.24956	38.7851	0	0	0	0	5	32422	1	1	0	0	0	0	0	0	1	0	0		1	1	1	1	1	1	1	1	1	1	1	1
1848	SAMEA104305300	4300STDY7045805	Scaffold	Thailand	2016	ND	2	3.96825	38.9532	0	0	0	0	5	43710	1	1	0	0	0	0	0	0	1	1	0		1	1	1	1	1	1	1	1	1	1	1	1
1849	SAMEA104305306	4300STDY7045811	Scaffold	Thailand	2016	ND	164	3.889	38.8864	0	0	0	0	5	16132	1	1	0	0	0	0	0	0	1	1	0		1	0	1	1	1	1	1	1	1	1	1	1
1850	SAMEA104305322	4300STDY7045827	Scaffold	Thailand	2016	ND	2	3.93567	38.9161	0	0	0	0	5	36102	1	1	0	0	0	0	0	0	1	1	0		1	1	1	1	1	1	1	1	1	1	1	1
1851	SAMEA104305318	4300STDY7045823	Scaffold	Thailand	2016	ND	578	4.32627	38.8902	0	0	0	0	3	27206	1	1	0	0	0	0	0	0	1	0	0		1	1	1	1	1	1	1	1	1	1	1	1
1852	SAMEA104305317	4300STDY7045822	Scaffold	Thailand	2016	ND	2	3.95217	38.9065	0	0	0	0	2	29360	1	1	0	0	0	0	0	0	1	1	0		1	1	1	1	1	1	1	1	1	1	1	1
1853	SAMEA104305323	4300STDY7045828	Scaffold	Thailand	2016	ND	2	3.94682	38.8982	0	0	0	0	4	43710	1	1	0	0	0	0	0	0	0	1	0		1	1	1	1	1	1	1	1	1	1	1	1
1854	SAMEA104305319	4300STDY7045824	Scaffold	Thailand	2016	Clinical	25	4.24291	38.987	0	I-F1	0	0	6	43089	1	1	0	0	0	0	0	0	1	0	0		1	1	1	1	1	1	1	1	1	1	1	1
1855	SAMEA104305324	4300STDY7045829	Scaffold	Thailand	2016	ND	164	3.87855	38.8896	0	0	0	0	5	16132	1	1	0	0	0	0	0	0	1	0	0		1	0	1	1	1	1	1	1	1	1	1	1
1856	SAMEA104305329	4300STDY7045834	Scaffold	Thailand	2016	ND	16	3.75553	38.8759	0	0	0	0	3	21322	1	1	0	0	0	0	0	0	0	1	0		1	0	1	1	1	1	1	1	1	1	1	1
1857	SAMEA104305343	4300STDY7045848	Scaffold	Thailand	2016	ND	164	4.12238	38.9702	0	0	0	0	6	54492	1	1	0	0	0	0	0	0	1	1	0		1	1	1	1	1	1	1	1	1	1	1	1
1858	SAMEA104305345	4300STDY7045850	Scaffold	Thailand	2016	ND	129	4.17744	38.9455	0	0	0	0	8	53633	1	1	0	0	0	0	0	0	0	1	0		1	1	1	1	0	1	1	1	1	1	0	1
1859	SAMEA104305342	4300STDY7045847	Scaffold	Thailand	2016	ND	164	4.0158	38.8303	0	0	0	0	6	54418	1	1	0	0	0	0	0	0	1	1	0		1	0	1	1	1	1	1	1	1	1	1	1
1860	SAMEA104305346	4300STDY7045851	Scaffold	Thailand	2016	ND	129	4.34653	38.9249	0	0	0	0	8	48735	0	1	0	0	0	0	0	0	1	1	0		1	1	1	1	1	1	1	1	1	1	0	1
1861	SAMEA104305344	4300STDY7045849	Scaffold	Thailand	2016	ND	16	3.97228	38.8583	0	0	0	0	5	29787	1	1	0	0	0	0	0	0	1	1	0		1	0	1	1	1	1	1	1	1	1	1	1
1862	SAMEA104305341	4300STDY7045846	Scaffold	Thailand	2016	ND	215	4.07898	38.8815	0	0	0	0	1	29655	1	1	0	0	0	0	0	0	1	1	0		1	0	1	1	1	1	1	1	1	1	1	1
1863	SAMEA104305336	4300STDY7045841	Scaffold	Thailand	2016	ND	2	3.92863	38.9351	0	0	0	0	5	43710	1	1	0	0	0	0	0	0	1	1	0		1	1	1	1	1	1	1	1	1	1	1	1
1864	SAMEA104305347	4300STDY7045852	Scaffold	Bangkok, Thailand	2016	Clinical	16	4.24264	39.0325	2	I-F2	63	0	7	37637	1	1	0	0	0	0	0	0	1	0	0		1	1	1	1	1	1	1	1	1	1	1	1
1865	SAMEA104305332	4300STDY7045837	Scaffold	Thailand	2016	ND	2	3.98233	38.9743	0	0	0	0	5	43710	1	1	0	0	0	0	0	0	1	0	0		1	1	1	1	1	1	1	1	1	1	1	1
1866	SAMEA104305327	4300STDY7045832	Scaffold	Thailand	2016	ND	2	4.0583	38.8483	0	0	0	0	5	46184	1	1	0	0	0	0	0	0	1	1	0		1	1	1	1	1	1	1	1	1	1	1	1
1867	SAMEA104305330	4300STDY7045835	Scaffold	Thailand	2016	ND	2	3.92181	38.918	0	0	0	0	4	43710	1	1	0	0	0	0	0	0	1	0	0		1	1	1	1	1	1	1	1	1	1	1	1
1868	SAMEA104305340	4300STDY7045845	Scaffold	Bangkok, Thailand	2016	Clinical	16	4.30771	38.9766	2	I-F2	63	0	7	37637	1	1	0	0	0	0	0	0	1	1	0		1	1	1	1	1	1	1	1	1	1	1	1
1869	SAMEA104305338	4300STDY7045843	Scaffold	Thailand	2016	ND	2	3.89841	38.9452	0	0	0	0	3	14350	1	1	0	0	0	0	0	0	0	1	0		1	1	1	1	1	1	1	1	1	1	1	1
1870	SAMEA104305328	4300STDY7045833	Scaffold	Thailand	2016	ND	2	4.00817	38.828	0	0	0	0	4	39291	1	1	0	0	0	0	0	0	1	1	0		1	1	1	1	1	1	1	1	1	1	1	1
1871	SAMEA104305335	4300STDY7045840	Scaffold	Thailand	2016	Clinical	25	4.22143	38.9949	0	I-F1	0	0	5	27797	1	1	0	0	0	0	0	0	1	1	0		1	0	1	1	1	1	1	1	1	1	1	1
1872	SAMEA104305348	4300STDY7045853	Scaffold	Thailand	2016	ND	164	3.95007	38.8647	0	0	0	0	4	16926	1	1	0	0	0	0	0	0	1	1	0		1	0	1	1	1	1	1	1	1	1	1	1
1873	SAMEA104305334	4300STDY7045839	Scaffold	Thailand	2016	ND	2	4.01125	38.8421	0	0	0	0	5	43710	1	1	0	0	0	0	0	0	1	1	0		1	1	1	1	1	1	1	1	1	1	1	1
1874	SAMEA104305353	4300STDY7045858	Scaffold	Thailand	2016	ND	2	3.91941	38.9369	0	0	0	0	3	43710	1	1	0	0	0	0	0	0	1	1	0		1	1	1	1	1	1	1	1	1	1	1	1
1875	SAMEA104305352	4300STDY7045857	Scaffold	Thailand	2016	Clinical	129	4.21212	38.9575	1	0	5	0	8	54512	1	1	0	0	0	0	0	0	1	1	0		1	1	1	1	0	1	1	1	1	1	0	1
1876	SAMEA104305350	4300STDY7045855	Scaffold	Thailand	2016	ND	2	3.90384	38.9343	0	0	0	0	3	12717	0	1	0	0	0	0	0	0	0	0	0		1	1	1	1	1	1	1	1	1	1	1	1
1877	SAMEA104305349	4300STDY7045854	Scaffold	Thailand	2016	ND	2	4.04343	38.8013	0	0	0	0	3	43710	1	1	0	0	0	1	0	0	1	0	1		1	1	1	1	1	1	1	1	1	1	1	1
1878	SAMEA104305351	4300STDY7045856	Scaffold	Thailand	2016	ND	16	3.98473	38.8289	0	0	0	0	6	41150	1	1	0	0	0	1	0	0	1	0	1		1	0	1	1	1	1	1	1	1	1	1	1
1879	SAMEA104305354	4300STDY7045859	Scaffold	Thailand	2016	ND	164	3.89889	38.8995	0	0	0	0	4	30636	1	1	0	0	0	1	0	0	1	0	1		1	0	1	1	1	1	1	1	1	1	1	1
1880	SAMEA104305358	4300STDY7045863	Scaffold	Bangkok, Thailand	2016	Clinical	16	3.96511	38.9891	2	I-F2	55	0	4	10260	1	1	0	0	1	1	0	0	1	0	1		1	0	1	1	1	1	1	1	1	1	1	1
1881	SAMEA104305359	4300STDY7045864	Scaffold	Thailand	2016	ND	164	3.95213	38.8886	0	0	0	0	5	24431	1	1	0	0	1	1	0	0	1	0	1		1	0	1	1	1	1	1	1	1	1	1	1
1882	SAMEA104305357	4300STDY7045862	Scaffold	Thailand	2016	ND	2	3.94156	38.9119	0	0	0	0	4	50887	1	1	0	0	0	0	0	0	1	0	1		1	1	1	1	1	1	1	1	1	1	0	1
1883	SAMEA104305356	4300STDY7045861	Scaffold	Bangkok, Thailand	2016	Clinical	108	3.82584	38.8987	2	I-F2	56	0	2	40348	1	1	0	0	1	1	1	0	1	1	0		1	1	1	1	1	1	1	1	1	1	1	1
1884	SAMEA104305381	4300STDY7045882	Scaffold	Thailand	2016	ND	129	4.17657	38.9277	0	0	0	0	8	48735	1	1	0	0	1	1	1	0	1	1	0		1	1	1	1	0	1	1	1	1	1	0	1
1885	SAMEA104305385	4300STDY7045886	Scaffold	Thailand	2016	Clinical	113	4.12967	38.9267	1	I-F1	83	2	5	63962	1	1	0	0	0	0	0	0	1	1	0		1	1	1	1	1	1	1	1	1	1	1	1
1886	SAMEA104305361	4300STDY7045866	Scaffold	Thailand	2016	ND	164	3.94217	38.9276	0	0	0	0	4	27691	1	1	0	0	1	1	1	0	1	1	0		1	0	1	1	1	1	1	1	1	1	1	1
1887	SAMEA104305364	4300STDY7045870	Scaffold	Thailand	2016	ND	164	3.89183	38.8811	0	0	0	0	5	16441	1	1	0	0	1	1	1	0	1	0	0		1	0	1	1	1	1	1	1	1	1	1	1
1888	SAMEA104305372	4300STDY7045872	Scaffold	Bangkok, Thailand	2016	Clinical	16	4.09231	39.1491	2	I-F2	50	0	6	46433	1	1	0	0	1	1	1	0	1	0	0		1	0	1	1	1	1	1	1	1	1	1	1
1889	SAMEA104305379	4300STDY7045879	Scaffold	Thailand	2016	ND	215	3.83794	38.8831	0	0	0	0	1	23768	1	1	0	0	0	0	0	0	1	0	0		1	0	1	1	0	1	1	1	1	1	1	1
1890	SAMEA104305384	4300STDY7045885	Scaffold	Thailand	2016	Clinical	193	3.80111	38.967	1	I-F1	129	0	1	31889	1	1	0	0	1	1	1	0	1	1	0		1	1	1	1	1	1	1	1	1	1	1	1
1891	SAMEA104305363	4300STDY7045869	Scaffold	Thailand	2016	ND	2	3.90666	38.9354	0	0	0	0	2	29360	1	1	0	0	1	1	1	0	1	0	0		1	1	1	1	1	1	1	1	1	1	1	1
1892	SAMEA104305383	4300STDY7045884	Scaffold	Thailand	2016	Clinical	ND	3.82506	38.9448	1	I-F1	32	0	1	17638	1	1	0	0	1	1	1	0	1	1	0		1	1	1	1	1	1	1	1	1	1	1	1
1893	SAMEA104305375	4300STDY7045875	Scaffold	Thailand	2016	ND	215	3.8987	38.8958	0	0	0	0	1	29655	1	1	0	0	1	1	1	0	1	1	0		1	0	1	1	1	1	1	1	1	1	1	1
1894	SAMEA104305380	4300STDY7045880	Scaffold	Thailand	2016	ND	129	4.20133	38.9621	0	0	0	0	7	53633	1	1	0	0	1	1	0	1	1	1	0		1	1	1	1	0	1	1	1	1	1	0	1
1895	SAMEA104305371	4300STDY7045871	Scaffold	Thailand	2016	ND	215	3.89788	38.9402	0	0	0	0	1	23199	0	1	0	0	0	0	0	0	1	1	0		1	0	1	1	0	1	1	1	1	1	1	1
1896	SAMEA104305378	4300STDY7045878	Scaffold	Thailand	2016	ND	2	3.89513	38.927	0	0	0	0	3	14350	1	1	0	0	0	0	0	0	1	0	0		1	1	1	1	1	1	1	1	1	1	1	1
1897	SAMEA104305376	4300STDY7045876	Scaffold	Thailand	2016	ND	215	3.87268	38.8991	0	0	0	0	0	0	1	1	0	0	1	1	1	0	1	0	0		1	0	1	1	0	1	1	1	1	1	1	1
1898	SAMEA104305382	4300STDY7045883	Scaffold	Thailand	2016	ND	2	3.91984	38.9395	0	0	0	0	4	43710	1	1	0	0	1	1	1	0	1	0	0		1	1	1	1	1	1	1	1	1	1	1	1
1899	SAMEA104305362	4300STDY7045867	Scaffold	Thailand	2016	ND	215	3.8885	38.9044	0	0	0	0	1	23232	1	1	0	0	1	1	1	0	1	0	0		1	0	1	1	0	1	1	1	1	1	1	1
1900	SAMEA104305370	4300STDY7045894	Scaffold	Thailand	2016	ND	2	3.85615	39.0096	0	0	0	0	2	37009	1	1	0	0	1	1	1	0	1	1	0		1	1	1	1	1	1	1	1	1	1	0	1
1901	SAMEA104305389	4300STDY7045896	Scaffold	Thailand	2016	ND	215	3.94523	39.0578	0	0	0	0	3	79948	1	1	0	0	1	1	1	0	1	1	0		1	0	1	1	0	1	1	1	1	1	1	1
1902	SAMEA104305390	4300STDY7045897	Scaffold	Thailand	2016	Clinical	ND	3.8299	38.9423	1	I-F1	32	0	1	17638	1	1	0	0	1	0	0	0	1	1	0		1	1	1	1	1	1	1	1	1	1	1	1
1903	SAMEA104305368	4300STDY7045892	Scaffold	Thailand	2016	Clinical	ND	3.8296	38.9378	1	I-F1	32	0	1	17638	0	1	0	0	0	0	0	0	1	0	0		1	1	1	1	1	1	1	1	1	1	1	1
1904	SAMEA104305369	4300STDY7045893	Scaffold	Thailand	2016	Clinical	25	4.17563	38.9478	1	I-F1	48	0	3	33156	1	1	0	0	0	0	1	0	1	0	0		1	0	1	1	1	1	1	1	1	1	1	1
1905	SAMEA104305388	4300STDY7045895	Scaffold	Thailand	2016	ND	2	3.79864	38.9671	0	0	0	0	4	29970	1	1	0	0	0	1	1	0	1	0	1		1	1	1	1	1	1	1	1	1	1	0	1
1906	SAMEA104305367	4300STDY7045891	Scaffold	Thailand	2016	Clinical	ND	3.82505	38.9493	1	I-F1	32	0	1	17638	1	1	0	0	0	1	1	0	1	0	1		1	1	1	1	1	1	1	1	1	1	1	1
1907	SAMEA104305391	4300STDY7045898	Scaffold	Thailand	2016	ND	2	3.86124	38.9287	0	0	0	0	3	29970	1	1	0	0	0	1	1	0	1	0	1		1	1	1	1	1	1	1	1	1	1	0	1
1908	SAMEA104305393	4300STDY7045900	Scaffold	Thailand	2016	ND	2	3.92723	38.9522	0	0	0	0	4	43710	1	1	0	0	0	0	1	0	1	0	0		1	1	1	1	1	1	1	1	1	1	1	1
1909	SAMEA104305394	4300STDY7045901	Scaffold	Thailand	2016	ND	2	3.91437	38.9554	0	0	0	0	4	43710	0	1	0	0	0	0	0	0	0	0	0		1	1	1	1	1	1	1	1	1	1	1	1
1910	SAMEA104305398	4300STDY7045905	Scaffold	Thailand	2016	ND	2	3.92951	38.9519	0	0	0	0	4	43710	1	1	0	0	0	0	0	0	1	0	0		1	1	1	1	1	1	1	1	1	1	1	1
1911	SAMEA104305399	4300STDY7045906	Scaffold	Thailand	2016	ND	2	3.86495	38.9273	0	0	0	0	3	29970	1	1	0	0	1	0	0	0	1	1	0		1	1	1	1	1	1	1	1	1	1	0	1
1912	SAMEA104305392	4300STDY7045899	Scaffold	Thailand	2016	ND	2	3.92722	38.9523	0	0	0	0	4	43710	0	1	0	0	0	0	0	0	0	0	0		1	1	1	1	1	1	1	1	1	1	1	1
1913	SAMEA104305397	4300STDY7045904	Scaffold	Thailand	2016	ND	215	3.91534	39.07	0	0	0	0	1	35663	0	1	0	0	0	0	0	0	0	0	0		1	0	1	1	0	1	1	1	1	1	0	1
1914	SAMEA104305395	4300STDY7045902	Scaffold	Thailand	2016	ND	2	3.92645	38.9481	0	0	0	0	4	43710	0	1	0	0	0	0	0	0	0	0	0		1	1	1	1	1	1	1	1	1	1	1	1
1915	SAMEA104305401	4300STDY7045908	Scaffold	Thailand	2016	ND	2	3.77016	39.0002	0	0	0	0	2	29360	1	1	0	0	1	1	1	0	1	1	0		1	1	1	1	1	1	1	1	1	1	1	1
1916	SAMEA104305396	4300STDY7045903	Scaffold	Thailand	2016	ND	2	3.92543	38.9479	0	0	0	0	4	43710	0	1	0	0	0	0	0	0	0	0	0		1	1	1	1	1	1	1	1	1	1	1	1
1917	SAMEA104305400	4300STDY7045907	Scaffold	Thailand	2016	ND	215	3.99779	38.9083	0	0	0	0	6	30077	1	1	0	0	1	1	1	0	1	1	0		1	0	1	1	1	1	1	1	1	1	1	1
1918	SAMEA104305402	4300STDY7045909	Scaffold	Thailand	2016	ND	215	4.09356	38.9782	0	0	0	0	5	38405	1	1	0	0	1	1	1	0	1	1	0		1	0	1	1	1	1	1	1	1	1	1	1
1919	SAMEA104305403	4300STDY7045910	Scaffold	Thailand	2016	ND	2	3.75825	38.9547	0	0	0	0	2	29970	0	1	0	0	0	0	0	0	0	0	0		1	1	1	1	1	1	1	1	1	1	0	1
1920	SAMEA5603547	aba_43acb	Scaffold	Seibersdorf, Austria	Not Found	ND	636	3.98673	38.8661	0	0	0	0	2	14350	1	1	0	0	0	0	0	0	1	1	0		1	1	1	1	1	1	1	1	1	1	1	1
1921	SAMEA5603545	aba_41acb	Scaffold	Seibersdorf, Austria	Not Found	ND	2	3.98512	38.855	0	0	0	0	2	20806	0	1	0	0	0	0	0	0	0	0	0		1	1	1	1	1	1	1	1	1	1	1	1
1922	SAMN00189092	6014059	Scaffold	Missouri, USA	not determined	Clinical	2	3.87881	38.958	0	0	0	0	1	31704	1	1	0	0	0	0	0	0	1	1	0		1	1	1	1	1	1	1	1	1	1	1	1
1923	SAMN00189091	6013150	Scaffold	MO, USA	not determined	Clinical	81	3.98724	38.8538	1	I-F1	5	0	3	36222	1	1	0	0	1	0	0	0	1	1	0		1	1	1	1	1	1	1	1	1	1	1	1
1924	SAMN02463741	ATCC 19606	Scaffold	Cambridge, USA,	not determined	Clinical	52	3.97152	38.7015	1	I-F2	45	0	3	31114	0	1	0	0	0	0	0	0	0	0	0		1	1	1	1	1	1	1	1	1	1	1	1
1925	SAMN01828140	CIP 70.34	Scaffold	Cambridge, USA,	1900/1948	Clinical	52	4.0289	39.0791	2	I-F2	40	0	3	40202	1	1	0	0	1	1	1	0	1	1	0		1	1	1	1	1	1	1	1	1	1	1	1
1926	SAMN02767370	ATCC 19606	Scaffold	Los Alamos National Laboratory, USA	unknown	Clinical	52	3.95522	39.0654	1	I-F2	45	0	3	107882	1	1	0	0	0	0	0	0	1	1	0		1	1	1	1	1	1	1	1	1	1	1	1
1927	SAMN05792419	ATCC 19606	Scaffold	Vancouver, USA	1948	Clinical	52	3.98053	39.1051	1	I-F2	45	0	3	61844	1	1	0	0	1	1	1	0	1	1	0		1	1	1	1	1	1	1	1	1	1	1	1
1928	SAMN00189090	6013113	Scaffold	MO, USA	not determined	Clinical	81	3.99904	38.816	6	I-F1	63	0	4	47399	0	1	0	0	0	0	0	0	0	0	0		1	1	1	1	1	1	1	1	1	1	1	1
1929	SAMN02596915	Ab11111	Scaffold	Praha, Czech Republic	Not Found	ND	2	4.08033	38.8901	0	0	0	0	5	89826	1	1	0	0	0	0	0	0	1	0	0		1	1	1	1	1	1	1	1	1	1	1	1
1930	SAMN02596917	Ab33333	Scaffold	Praha, Czech Republic	Not Found	ND	419	3.83503	38.9528	0	0	0	0	2	54837	1	1	0	0	1	1	1	0	1	1	0		1	1	1	1	1	1	1	1	1	1	1	1
1931	SAMN02596918	Ab44444	Scaffold	Praha, Czech Republic	Not Found	ND	2	3.80134	38.7126	0	0	0	0	2	39060	0	1	0	0	0	0	0	0	0	0	0		1	1	1	1	1	1	1	1	1	1	1	1
1932	SAMN01828146	NIPH 67	Scaffold	Praha, Czech Republic	1992	ND	35	4.05075	38.8887	0	0	0	0	0	0	0	1	0	0	0	0	0	0	0	0	0		1	1	1	1	1	1	1	1	1	1	1	1
1933	SAMN01828144	NIPH 70	Scaffold	Praha, Czech Republic	1992	ND	36	4.06208	37.642	0	0	0	0	3	48735	1	1	0	0	0	0	0	0	1	0	0		1	0	1	1	1	1	1	1	1	1	1	1
1934	SAMN01828142	NIPH 80	Scaffold	Praha, Czech Republic	1993	ND	37	4.06865	37.9596	0	0	0	0	6	114413	0	1	0	0	0	0	0	0	0	0	0		1	0	1	1	1	1	1	1	1	1	1	1
1935	SAMN01828151	NIPH 201	Scaffold	Liberec, Czech Republic	1992	Clinical	38	4.13459	38.6234	1	I-F1	97	0	4	65247	0	1	0	0	0	0	0	0	0	0	0		1	0	1	1	1	1	1	1	1	1	1	1
1936	SAMN01828143	NIPH 290	Scaffold	Pribram, Czech Republic	1994	Clinical	1	4.02649	39.2811	1	I-F1	53	0	8	81089	1	1	0	0	1	1	1	0	1	1	0		1	0	1	1	1	1	1	1	1	1	1	1
1937	SAMN01828148	NIPH 329	Scaffold	Tabor, Czech Republic	1994	ND	11	4.00575	38.9429	0	0	0	0	4	51099	1	1	0	0	0	0	0	0	1	1	0		1	1	1	1	1	1	1	1	1	1	1	1
1938	SAMN01828149	NIPH 335	Scaffold	Tabor, Czech Republic	1994	ND	10	3.95696	38.6345	0	0	0	0	4	29355	1	1	0	0	0	0	0	0	1	0	0		1	0	1	1	0	1	1	1	1	1	0	1
1939	SAMN01828139	NIPH 410	Scaffold	Brno, Czech Republic	1996	ND	39	4.04731	38.8562	0	0	0	0	4	162833	1	1	0	0	1	1	1	0	1	1	0		1	1	1	1	1	1	1	1	1	1	1	1
1940	SAMN01828150	NIPH 527	Scaffold	Dordrecht, Netherlands	1984	Clinical	1	4.188	38.815	1	I-F1	26	0	6	39648	1	1	0	0	1	0	0	0	1	1	0		1	1	1	1	1	1	1	1	1	1	1	1
1941	SAMN01828145	NIPH 528	Scaffold	Rotterdam, Netherlands	1982	ND	2	3.87896	39.0646	0	0	0	0	1	50626	1	1	0	0	1	0	0	0	0	1	0		1	1	1	1	1	1	1	1	1	1	1	1
1942	SAMN01828147	NIPH 601	Scaffold	Praha, Czech Republic	1993	ND	40	4.05965	38.6668	0	0	0	0	3	62902	1	1	0	0	1	1	1	0	1	1	0		1	0	1	1	1	1	1	1	1	1	1	1
1943	SAMN01828141	ANC 4097	Scaffold	Usti nad Labem, Czech Republic	2011	Clinical	1	4.25258	38.8696	1	I-F1	38	0	7	181726	1	1	0	0	1	0	0	0	1	1	0		1	1	1	1	1	1	1	1	1	1	1	1
1944	SAMN01828177	NIPH 146	Scaffold	Praha, Czech Republic	1993	Clinical	25	3.95315	38.7668	2	I-F1	15	0	2	94701	1	1	0	0	0	0	0	0	1	0	0		1	0	1	1	1	1	1	1	1	1	1	1
1945	SAMN01828165	NIPH 190	Scaffold	Praha, Czech Republic	1993	Clinical	9	3.94986	38.6977	3	I-F1	48	0	6	74147	1	1	0	0	1	1	1	0	1	1	0		1	0	1	1	1	1	1	1	1	1	0	1
1946	SAMN01828176	NIPH 615	Scaffold	Praha, Czech Republic	1994	Clinical	12	3.97385	38.6967	1	I-F1	110	0	4	43618	1	1	0	0	1	0	0	0	1	1	0		1	0	1	1	1	1	1	1	1	1	1	1
1947	SAMN01828180	NIPH 1362	Scaffold	Praha, Czech Republic	2000	ND	47	4.11293	38.8959	0	0	0	0	7	77544	1	1	0	0	0	0	0	0	1	0	0		1	1	1	1	1	1	1	1	1	1	1	1
1948	SAMN01828181	NIPH 1669	Scaffold	Utrecht, Netherlands	1997	ND	3	3.88112	38.8369	0	0	0	0	4	57952	0	1	0	0	0	0	0	0	0	0	0		1	1	1	1	1	1	1	1	1	1	1	1
1949	SAMN01828174	NIPH 1734	Scaffold	M. Boleslav, Czech Republic	2001	ND	15	3.97476	38.288	0	0	0	0	2	43734	0	1	0	0	0	0	0	0	0	0	0		1	1	1	1	1	1	1	1	1	1	1	1
1950	SAMN01828175	NIPH 2061	Scaffold	Pribram, Czech Republic	2003	ND	2	3.98549	38.7116	0	0	0	0	3	71815	1	1	0	0	0	0	0	0	1	0	0		1	1	1	1	1	1	1	1	1	1	1	1
1951	SAMN01087912	NIPH 24	Scaffold	Praha, Czech Republic	1991	ND	2	3.89398	39.0838	0	0	0	0	2	55385	1	1	0	0	1	0	0	0	1	1	0		1	1	1	1	1	1	1	1	1	1	1	1
1952	SAMN01087913	NIPH 60	Scaffold	Praha, Czech Republic	1992	Clinical	34	3.98125	38.865	1	0	66	0	3	58913	1	1	0	0	0	0	0	0	1	0	0		1	0	1	1	1	1	1	1	1	1	1	1
1953	SAMN02471176	AB-HKU3-08	Scaffold	The University of Hong Kong, Hong Kong	2008	Clinical	215	4.04319	39.0109	0	0	0	0	5	31868	1	1	0	0	0	0	0	0	1	0	0		1	0	1	1	1	1	1	1	1	1	1	1
1954	SAMN02471179	AB-HKU3-10	Scaffold	The University of Hong Kong, Hong Kong	2010	Clinical	215	3.92494	39.0363	0	0	0	0	2	30848	0	1	0	0	0	0	0	0	0	0	0		1	0	1	1	1	1	1	1	1	1	1	1
1955	SAMN06218435	A13	Scaffold	Beijing, China	Not Found	Clinical	2	4.13724	38.9577	0	0	0	0	6	48768	0	1	0	0	0	0	0	0	0	0	0		1	1	1	1	0	1	1	1	1	1	1	1
1956	SAMN02581277	BIDMC 56	Scaffold	Boston, USA	2013	Clinical	2	3.94448	38.8029	0	0	0	0	3	86437	1	1	0	0	1	1	1	0	1	1	0		1	1	1	1	1	1	1	1	1	1	1	1
1957	SAMN02628531	LAC-4	Scaffold	Strain isolated from hospital outbreak in Los Angeles County and provided by the Los Angeles County Public Health Laboratory., USA	1997	ND	10	3.96109	38.813	0	0	0	0	5	51906	1	1	0	0	1	1	1	0	1	1	0		1	0	1	1	0	1	1	1	1	1	0	1
1958	SAMN02628532	R1B	Scaffold	Riyadh Armed Forces Hospital, Saudi Arabia	2011	Clinical	1	4.25481	38.6117	1	I-F1	47	0	8	65563	1	1	0	0	1	1	1	0	1	1	0		1	1	1	1	1	1	1	1	1	1	1	1
1959	SAMN02471590	NCTC 7422	Contig	Manchester, United Kingdom	1948	Clinical	69	3.99265	41.2843	1	0	5	0	1	35694	1	1	0	0	1	0	0	0	1	1	0		1	0	0	1	0	0	1	1	0	1	0	0
1960	SAMN02803875	BR097	Contig	KY, USA	2012	Clinical	499	3.94465	38.8643	0	0	0	0	2	16755	0	1	0	0	0	0	0	0	0	0	0		1	1	1	1	0	1	1	1	1	1	1	1
1961	SAMN02803891	BU310	Contig	KY, USA	2012	Clinical	499	3.93352	38.9056	0	0	0	0	2	55724	0	1	0	0	0	0	0	0	0	0	0		1	1	1	1	0	1	1	1	1	1	1	1
1962	SAMN02821219	BM4587	Contig	Walter Reed Army Institute of Research, France	Unknown	Clinical	621	3.87958	38.935	0	0	0	0	1	28713	1	1	0	0	0	0	0	0	1	0	0		1	1	1	1	1	1	1	1	1	1	1	1
1963	SAMN02768887	TCM206	Contig	Zhejiang, China	2012	Clinical	2	3.94445	39.0359	0	0	0	0	3	46561	1	1	0	0	1	1	1	0	1	1	0		1	1	1	1	1	1	1	1	1	1	0	1
1964	SAMN02867841	ABBL099	Contig	Chicago, USA	2010	Clinical	499	3.91767	38.8584	0	0	0	0	1	37358	1	1	0	0	1	0	0	0	1	1	0		1	1	1	1	0	1	1	1	1	1	1	1
1965	SAMN02951536	A33405	Contig	Buenos Aires, Argentina	2012	Clinical	79	3.89016	39.0694	0	0	0	0	5	35324	1	1	0	0	0	0	0	0	1	0	0		1	1	1	1	1	1	1	1	1	1	1	1
1966	SAMN03066975	MAR002	Contig	Spain	Not applicable	Clinical	271	3.71793	39.0819	0	0	0	0	0	0	0	1	0	0	0	0	0	0	0	0	0		1	1	1	1	1	1	1	1	1	1	1	1
1967	SAMD00019514	GTC 03322	Contig	Gifu, Japan	NA	Clinical	40	4.06041	38.8977	0	0	0	0	7	42770	1	1	0	0	0	0	0	0	1	1	0		1	0	1	1	1	1	1	1	1	1	1	1
1968	SAMD00019515	GTC 03323	Contig	Gifu, Japan	NA	Clinical	40	4.05978	38.895	0	0	0	0	7	42769	1	1	0	0	1	1	1	0	1	1	0		1	0	1	1	1	1	1	1	1	1	1	1
1969	SAMD00019516	GTC 03324	Contig	Gifu, Japan	NA	Clinical	52	3.81534	38.9285	1	I-F2	23	0	3	48386	0	1	0	0	0	0	0	0	0	0	0		1	1	1	1	1	1	1	1	1	1	1	1
1970	SAMD00019518	GTC 03328	Contig	Gifu, Japan	NA	Clinical	40	4.05966	38.8972	0	0	0	0	6	38789	1	1	0	0	1	0	0	0	1	1	0		1	0	1	1	1	1	1	1	1	1	1	1
1971	SAMD00019519	GTC 03329	Contig	Gifu, Japan	NA	Clinical	52	3.81496	38.9255	1	I-F2	23	0	3	48386	0	1	0	0	0	0	0	0	0	0	0		1	1	1	1	1	1	1	1	1	1	1	1
1972	SAMN02991271	A144	Contig	Buenos Aires, Argentina	1997	Clinical	1	4.31136	39.21	1	I-F1	52	0	6	30770	1	1	0	0	1	1	1	0	1	1	0		1	1	1	1	1	1	1	1	1	1	1	1
1973	SAMN02978813	341	Contig	University of Malaya, Malaysia	2013	Clinical	2	3.8801	38.9167	0	0	0	0	2	42077	1	1	0	0	1	0	0	0	1	1	0		1	1	1	1	1	1	1	1	1	1	1	1
1974	SAMD00020334	NBRC 110495	Contig	Gifu, Japan	NA	Clinical	52	3.81654	38.9264	1	I-F2	23	0	3	48386	1	1	0	0	0	0	0	0	1	0	0		1	1	1	1	1	1	1	1	1	1	1	1
1975	SAMD00020339	NBRC 110493	Contig	Gifu, Japan	NA	Clinical	52	3.81397	38.9261	1	I-F2	23	0	3	48386	1	1	0	0	1	0	0	0	1	1	0		1	1	1	1	1	1	1	1	1	1	1	1
1976	SAMD00020335	NBRC 110489	Contig	Gifu, Japan	NA	Clinical	40	4.0592	38.8947	0	0	0	0	6	38789	1	1	0	0	0	0	0	0	1	0	0		1	0	1	1	1	1	1	1	1	1	1	1
1977	SAMN02978823	269	Contig	University of Malaya, Malaysia	2013	Clinical	119	4.42834	38.7576	0	0	0	0	2	31237	1	1	0	0	1	1	1	0	1	1	0		1	1	1	1	1	1	1	1	1	1	1	1
1978	SAMN02911265	BJ3	Contig	Beijing, China	2012	Clinical	2	3.95163	38.8761	0	0	0	0	4	61544	1	1	0	0	1	1	1	0	1	1	0		1	1	1	1	1	1	1	1	1	1	1	1
1979	SAMN02911263	BJ1	Contig	Beijing, China	2012	Clinical	2	3.97757	38.8831	0	0	0	0	4	58907	0	1	0	0	0	0	0	0	0	0	0		1	1	1	1	1	1	1	1	1	1	1	1
1980	SAMN02911264	BJ2	Contig	Beijing, China	2012	Clinical	2	4.01542	38.8809	0	0	0	0	3	46236	1	1	0	0	1	0	0	0	1	1	0		1	1	1	1	0	1	1	1	1	1	1	1
1981	SAMN02911266	BJ4	Contig	Beijing, China	2012	Clinical	40	3.9623	38.8826	0	0	0	0	4	48459	0	1	0	0	0	0	0	0	0	0	0		1	0	1	1	1	1	1	1	1	1	0	1
1982	SAMN02911267	BJ5	Contig	Beijing, China	2012	Clinical	2	4.00724	38.9074	0	0	0	0	4	40022	1	1	0	0	1	0	0	0	1	1	0		1	1	1	1	1	1	1	1	1	1	1	1
1983	SAMN02911268	BJ6	Contig	Beijing, China	2012	Clinical	2	4.03146	38.8748	0	0	0	0	4	51779	1	1	0	0	1	1	1	0	1	1	0		1	1	1	1	1	1	1	1	1	1	1	1
1984	SAMN02911270	BJ8	Contig	Beijing, China	2012	Clinical	2	3.86242	38.9904	0	0	0	0	1	20206	1	1	0	0	1	0	0	0	1	1	0		1	1	1	1	1	1	1	1	1	1	1	1
1985	SAMN03121815	1	Contig	University of Malaya, Malaysia	2014	Environmental	1184	3.96821	38.4752	0	I-F2	0	3	1	26266	1	1	0	0	1	0	0	0	1	1	0		1	0	1	1	0	1	1	1	0	1	1	1
1986	SAMN03080637	T271	Contig	Bangkok, Thailand	2010	Clinical	215	3.86041	38.9416	0	0	0	0	2	17125	1	1	0	0	1	0	0	0	1	1	0		1	0	1	1	0	1	1	1	1	1	0	1
1987	SAMN03080636	T258	Contig	Bangkok, Thailand	2010	Clinical	2	3.94301	39.0649	0	0	0	0	5	67798	1	1	0	0	1	0	0	0	1	1	0		1	1	1	1	1	1	1	1	1	1	0	1
1988	SAMN03080635	T229	Contig	Bangkok, Thailand	2010	Clinical	653	3.67338	38.9983	3	I-F1,I-F2	112	0	2	37913	1	1	0	0	1	0	0	0	1	1	0		1	0	1	1	1	1	1	1	1	1	0	1
1989	SAMN03080627	T7	Contig	Bangkok, Thailand	2010	ND	2	3.93856	38.8362	0	0	0	0	3	43865	1	1	0	0	0	0	0	0	1	0	0		1	1	1	1	1	1	1	1	1	1	1	1
1990	SAMN02912205	T87	Contig	Bangkok, Thailand	2010	ND	2	3.87807	38.92	0	0	0	0	3	43710	0	1	0	0	0	0	0	0	0	0	0		1	1	1	1	1	1	1	1	1	1	1	1
1991	SAMN03080631	T185	Contig	Bangkok, Thailand	2010	ND	2	3.98148	38.8775	0	0	0	0	4	62336	1	1	0	0	1	1	1	0	1	1	0		1	1	1	1	1	1	1	1	1	1	0	1
1992	SAMN03080632	T188	Contig	Bangkok, Thailand	2010	ND	2	3.97664	38.8778	0	0	0	0	4	62336	1	1	0	0	0	0	0	0	0	0	0		1	1	1	1	1	1	1	1	1	1	0	1
1993	SAMN03268799	ABUH42783	Contig	J. Craig Venter Institute, USA	2007	Clinical	2	4.07359	39.1901	0	0	0	0	3	16033	1	1	0	0	0	0	0	0	0	1	0		1	1	1	1	1	1	1	1	1	1	1	1
1994	SAMN03268801	ABUH504227	Contig	J. Craig Venter Institute, USA	2008	Clinical	2	4.16282	39.013	0	0	0	0	4	12329	1	1	0	0	0	0	0	0	1	1	0		1	1	1	1	0	1	1	1	1	1	1	1
1995	SAMN03268803	ABUH4837	Contig	J. Craig Venter Institute, USA	2007	Clinical	2	3.74311	39.0263	0	0	0	0	3	14353	1	1	0	0	1	1	1	0	1	1	0		1	1	1	1	0	1	1	1	1	1	1	1
1996	SAMN03268804	ABUH60486	Contig	J. Craig Venter Institute, USA	2007	Clinical	2	3.8325	38.9646	0	0	0	0	4	14353	1	1	0	0	1	0	0	0	1	1	0		1	1	1	1	0	1	1	1	1	1	1	1
1997	SAMN03268800	ABUH319118	Contig	J. Craig Venter Institute, USA	2008	Clinical	2	4.12301	38.9452	0	0	0	0	5	42360	0	1	0	0	0	0	0	0	0	0	0		1	1	1	1	1	1	1	1	1	1	1	1
[truncated: 2,984 more rows]
