# Supplementary material for: In silico analysis reveals the co-existence of CRISPR-Cas type I-F1 and type I-F2 systems and its association with restricted phage invasion in Acinetobacter baumannii
Source: Front Microbiol. 2022 Aug 17;13:909886. doi: 10.3389/fmicb.2022.909886 (PMC9428484; doi:10.3389/fmicb.2022.909886)
Supplement: Supplementary file 4 [file Table_3.xlsx]

## Sheet: Sheet1
Supplementry Table 3: Sequence type (ST) and its frequency among CRISPR-Cas (+) and CRISPR-Cas (-) isolates.
ST	Total	I-F1	I-F2	IF1+F2	Cas (-)
1	216	176	0	0	40
2	3018	1	0	0	3017
3	17	0	0	0	17
6	3	0	0	0	3
9	1	1	0	0	0
10	72	0	0	0	72
11	2	0	0	0	2
12	1	1	0	0	0
15	35	0	0	0	35
16	25	0	10	0	15
17	1	0	0	0	1
19	8	8	0	0	0
20	9	7	0	0	2
23	16	0	3	0	13
25	140	134	0	0	6
32	22	0	0	0	22
33	3	2	0	0	1
34	2	0	0	0	2
35	1	0	0	0	1
36	3	0	0	0	3
37	1	0	0	0	1
38	1	1	0	0	0
39	2	0	0	0	2
40	16	0	0	0	16
46	24	0	0	0	24
47	1	0	0	0	1
48	6	0	0	0	6
49	20	0	0	0	20
52	33	0	33	0	0
54	4	0	0	0	4
56	2	0	0	0	2
57	2	0	2	0	0
63	1	0	0	0	1
69	1	0	0	0	1
71	1	0	0	0	1
77	2	0	0	0	2
78	49	0	0	0	49
79	141	0	77	0	64
80	1	0	0	0	1
81	8	8	0	0	0
85	22	0	0	0	22
94	11	11	0	0	0
98	1	0	0	0	1
103	10	0	0	0	10
105	1	0	0	0	1
106	6	5	0	1	0
107	8	0	0	0	8
108	9	0	9	0	0
109	1	0	0	0	1
111	2	0	0	0	2
113	11	10	0	0	1
119	1	0	0	0	1
126	8	8	0	0	0
128	1	0	0	0	1
129	6	0	0	0	6
132	3	3	0	0	0
136	6	0	0	0	6
138	5	1	4	0	0
142	3	0	0	0	3
145	2	0	0	0	2
149	7	0	0	0	7
150	9	0	8	0	1
151	1	1	0	0	0
152	4	0	0	4	0
154	3	0	0	0	3
155	2	0	2	0	0
156	28	0	0	0	28
158	15	0	0	0	15
162	1	0	0	0	1
163	1	0	0	0	1
164	23	0	0	0	23
172	3	0	0	0	3
184	1	0	0	0	1
187	22	0	0	0	22
193	6	6	0	0	0
195	3	0	0	0	3
203	9	0	0	0	9
213	3	3	0	0	0
215	21	0	0	0	21
216	2	0	0	0	2
218	2	0	2	0	0
221	8	0	4	0	4
229	2	0	0	0	2
237	1	0	0	0	1
238	2	0	0	0	2
239	6	0	0	0	6
240	3	0	0	0	3
241	7	0	0	0	7
250	21	0	0	0	21
255	2	0	0	0	2
267	5	0	0	0	5
271	1	0	0	0	1
285	2	0	1	0	1
286	1	0	0	0	1
294	2	0	0	0	2
307	2	2	0	0	0
309	1	0	0	0	1
315	2	1	0	0	1
317	3	0	0	0	3
328	9	9	0	0	0
329	1	0	0	0	1
336	1	0	0	0	1
338	2	0	0	2	0
341	1	0	0	0	1
342	1	0	0	0	1
345	2	0	0	0	2
348	3	0	0	0	3
372	2	1	0	0	1
374	11	0	0	0	11
375	1	0	0	0	1
388	5	0	0	0	5
400	4	0	0	0	4
402	1	1	0	0	0
403	2	0	0	0	2
405	1	0	0	0	1
406	37	0	0	0	37
411	2	0	2	0	0
412	7	0	0	0	7
413	1	0	0	0	1
414	1	0	0	0	1
415	13	0	0	0	13
416	15	0	0	0	15
417	16	0	9	0	7
419	1	0	0	0	1
422	5	0	4	0	1
425	1	0	0	0	1
427	1	0	0	1	0
428	3	3	0	0	0
429	2	0	0	2	0
431	1	0	0	0	1
437	20	0	0	0	20
438	2	0	2	0	0
460	1	1	0	0	0
464	3	0	0	0	3
490	1	0	0	0	1
492	2	0	0	0	2
494	2	0	0	0	2
497	2	1	0	0	1
498	4	0	0	4	0
499	36	0	0	0	36
500	13	0	0	0	13
501	1	0	0	0	1
503	1	0	0	0	1
504	1	0	0	0	1
505	2	2	0	0	0
506	1	1	0	0	0
508	1	1	0	0	0
509	2	0	0	0	2
510	1	0	0	0	1
512	2	0	0	0	2
513	2	0	0	0	2
514	16	0	0	0	16
515	2	0	0	0	2
516	1	0	0	0	1
519	1	1	0	0	0
521	1	0	0	0	1
522	1	0	0	0	1
523	1	0	0	0	1
524	1	0	0	0	1
525	1	0	0	0	1
526	1	0	0	0	1
527	1	0	0	0	1
528	1	0	0	0	1
529	1	1	0	0	0
532	1	0	0	0	1
533	1	1	0	0	0
535	1	0	0	0	1
536	1	0	0	0	1
537	2	0	0	0	2
563	1	0	0	0	1
570	6	0	0	0	6
571	2	0	0	0	2
575	7	0	0	0	7
578	2	0	0	0	2
600	1	0	0	0	1
604	1	0	0	0	1
621	1	0	0	0	1
622	5	0	0	0	5
623	1	1	0	0	0
625	2	0	0	0	2
626	1	0	1	0	0
632	4	0	0	0	4
636	24	0	0	0	24
638	2	0	0	0	2
639	1	0	0	0	1
641	1	0	0	0	1
650	1	0	0	0	1
651	1	0	0	0	1
652	3	0	0	0	3
653	2	0	0	2	0
654	1	1	0	0	0
656	1	0	0	0	1
657	1	0	0	0	1
658	1	0	0	0	1
659	1	0	0	0	1
660	1	0	0	0	1
661	1	0	0	0	1
662	1	0	0	0	1
664	6	0	0	0	6
665	2	0	0	0	2
668	1	0	0	0	1
669	2	0	0	0	2
670	1	0	0	0	1
671	1	0	0	0	1
672	1	0	0	0	1
673	1	0	0	0	1
674	1	0	0	0	1
690	1	0	0	0	1
717	3	3	0	0	0
730	5	0	0	0	5
738	1	1	0	0	0
742	1	0	0	0	1
745	4	0	0	0	4
763	1	0	0	0	1
810	1	0	0	0	1
821	3	0	0	0	3
823	1	0	0	0	1
825	1	0	0	0	1
848	3	0	0	3	0
866	1	0	0	0	1
875	1	1	0	0	0
878	1	0	0	0	1
879	1	0	0	0	1
880	1	0	0	0	1
882	1	0	0	0	1
911	2	2	0	0	0
920	1	0	0	0	1
922	2	0	0	0	2
923	1	0	0	0	1
927	1	0	0	0	1
938	1	0	0	0	1
939	1	0	0	0	1
941	2	0	0	0	2
963	1	0	0	0	1
972	1	0	0	0	1
973	2	0	0	0	2
976	1	0	0	0	1
979	1	0	0	0	1
991	18	18	0	0	0
1018	1	0	0	1	0
1022	3	0	0	0	3
1035	1	0	0	0	1
1039	2	0	0	0	2
1048	2	0	0	0	2
1057	1	0	0	0	1
1079	1	0	0	0	1
1088	16	0	0	0	16
1093	2	0	0	0	2
1095	1	0	0	0	1
1106	2	2	0	0	0
1108	1	0	0	0	1
1112	1	0	1	0	0
1118	1	1	0	0	0
1122	1	0	1	0	0
1126	1	0	0	0	1
1130	1	0	0	0	1
1137	1	0	0	1	0
1140	1	0	0	0	1
1143	1	0	0	0	1
1145	1	0	0	0	1
1153	2	0	0	0	2
1156	1	0	0	0	1
1157	1	1	0	0	0
1158	1	0	0	0	1
1165	1	0	0	0	1
1168	1	0	0	0	1
1179	1	0	0	0	1
1184	1	0	0	0	1
1190	1	0	0	0	1
1191	1	0	0	0	1
1195	1	0	0	0	1
1197	1	0	0	0	1
1230	2	0	0	0	2
1232	1	0	0	0	1
1233	1	0	0	0	1
1252	1	0	1	0	0
1253	6	0	0	0	6
1258	1	1	0	0	0
1278	1	0	0	0	1
1302	1	0	1	0	0
1303	1	0	0	0	1
1314	1	0	0	0	1
1337	1	0	0	0	1
1356	1	0	0	0	1
1426	1	0	0	0	1
1430	3	0	0	0	3
1431	1	0	0	0	1
1432	3	0	0	0	3
1433	1	0	0	1	0
1436	1	0	0	0	1
1437	1	1	0	0	0
1438	1	0	0	0	1
1447	1	0	0	0	1
1448	2	2	0	0	0
1472	1	0	0	1	0
1479	1	0	0	0	1
1512	3	0	0	0	3
1535	1	0	0	0	1
1542	1	0	0	0	1
1543	1	0	0	0	1
1544	1	0	0	0	1
1545	1	0	0	0	1
1546	1	0	0	0	1
1547	1	1	0	0	0
1548	1	0	0	0	1
1549	1	0	1	0	0
1550	3	0	0	0	3
1553	4	0	0	0	4
1554	1	0	0	0	1
1555	5	0	0	0	5
1573	1	0	0	0	1
1575	1	0	0	0	1
1580	11	0	0	0	11
1596	1	0	1	0	0
ND		16	18	3	99	136
		465	197	26	4289	4977
